# Supplementary material for: Substation equipment temperature prediction based on multivariate information fusion and deep learning network
Source: PeerJ Comput Sci. 2022 Dec 12;8:e1172. doi: 10.7717/peerj-cs.1172 (PMC10280280; doi:10.7717/peerj-cs.1172)
Supplement: Supplemental Information 1 [file peerj-cs-08-1172-s001.zip]

Archive with 18 entries (15 files):
- data and code/
- data and code/BPNN/
- data and code/BPNN/BP.m
- data and code/BPNN/BPdataA.mat
- data and code/BPNN/BPdataB.mat
- data and code/BPNN/BPdataC.mat
- data and code/CNN_GRU.m
- data and code/CNN_LSTM.m
- data and code/LSTM.m
- data and code/WaveNN/
- data and code/WaveNN/PCAdata.txt
- data and code/WaveNN/WaveNN.m
- data and code/WaveNN/dataB.txt
- data and code/WaveNN/dataB1.txt
- data and code/WaveNN/dataBT.txt
- data and code/dataA.txt
- data and code/dataAT.txt
- data and code/relative error.emf
