# Supplementary material for: Substation equipment temperature prediction based on multivariate information fusion and deep learning network
Source: PeerJ Comput Sci. 2022 Dec 12;8:e1172. doi: 10.7717/peerj-cs.1172 (PMC10280280; doi:10.7717/peerj-cs.1172)
Supplement: Supplemental Information 1 [file peerj-cs-08-1172-s001.zip › data and code/BPNN/BP.m]

%web browser http://www.ilovematlab.cn/thread-60357-1-1.html
%% Çå¿Õ»·¾³±äÁ¿
clc
clear

%% ÑµÁ·Êý¾ÝÔ¤²âÊý¾ÝÌáÈ¡¼°¹éÒ»»¯
%ÏÂÔØÊäÈëÊä³öÊý¾Ý
tic
load BPdataB input output

%´Ó1µ½2000¼äËæ»úÅÅÐò
k=rand(1,395);
[m,n]=sort(k);

%ÕÒ³öÑµÁ·Êý¾ÝºÍÔ¤²âÊý¾Ý
input_train=input(n(4:330),:)';
output_train=output(n(4:330));
input_test=input(n(334:395),:)';
output_test=output(n(334:395));

%Ñ¡Á¬Ñù±¾ÊäÈëÊä³öÊý¾Ý¹éÒ»»¯
[inputn,inputps]=mapminmax(input_train);
[outputn,outputps]=mapminmax(output_train);

%% BPÍøÂçÑµÁ·
% %³õÊ¼»¯ÍøÂç½á¹¹
net=newff(inputn,outputn,7);

net.trainParam.epochs=1000;
net.trainParam.lr=0.2;
net.trainParam.goal=0.00005;

%ÍøÂçÑµÁ·
net=train(net,inputn,outputn);

%% BPÍøÂçÔ¤²â
%Ô¤²âÊý¾Ý¹éÒ»»¯
inputn_test=mapminmax('apply',input_test,inputps);
 
%ÍøÂçÔ¤²âÊä³ö
an=sim(net,inputn_test);
 
%ÍøÂçÊä³ö·´¹éÒ»»¯
BPoutput=mapminmax('reverse',an,outputps);

%% ½á¹û·ÖÎö

figure(1)
plot(BPoutput,':og')
hold on
plot(output_test,'-*');
legend('Ô¤²âÊä³ö','ÆÚÍûÊä³ö')
title('BPÍøÂçÔ¤²âÊä³ö','fontsize',12)
ylabel('º¯ÊýÊä³ö','fontsize',12)
xlabel('Ñù±¾','fontsize',12)
%Ô¤²âÎó²î
error=BPoutput-output_test;


%figure(2)
%plot(error,'-*')
title('BPÍøÂçÔ¤²âÎó²î','fontsize',12)
ylabel('Îó²î','fontsize',12)
xlabel('Ñù±¾','fontsize',12)

%(3)
%plot((output_test-BPoutput)./BPoutput,'-*');
title('Éñ¾­ÍøÂçÔ¤²âÎó²î°Ù·Ö±È')

errorsum=sum(abs(error))
%% 
%Mae=mean(abs(BPoutput-output_test));
mae=mae(BPoutput-output_test)
mse=mse(BPoutput-output_test)
%mse=(sum((BPoutput-output_test).^2))/62;
R2=1-(sum((BPoutput-output_test).^2) / sum((output_test - mean(output_test)).^2))
%web browser http://www.ilovematlab.cn/thread-60357-1-1.html
toc
disp(['ÔËÐÐÊ±¼ä£º',num2str(toc)])
