# Supplementary material for: Substation equipment temperature prediction based on multivariate information fusion and deep learning network
Source: PeerJ Comput Sci. 2022 Dec 12;8:e1172. doi: 10.7717/peerj-cs.1172 (PMC10280280; doi:10.7717/peerj-cs.1172)
Supplement: Supplemental Information 1 [file peerj-cs-08-1172-s001.zip › data and code/CNN_GRU.m]

%% CNN-GRU多变量回归预测
%% 加载数据与数据集划分
clc;clear;close all
% data = xlsread('data.xlsx', 'Sheet1', 'A3:M1250');
% 输入数据
% input =data(:,1:12)';
% output=data(:,13)';
load dataB.txt;
load dataB1.txt;
load dataBT.txt;
%load dataA.txt;
%load dataAT.txt;

data(:,1:8)=dataB(:,1:8);
data(:,9:11)=dataB1(:,1:3);
%data(:,1:5)=dataA(:,1:5);

% 输入数据
% input =data(:,1:12)';
% output=data(:,13)';


%function [newX,T,meanValue] = pca_row(X,CRate)
%每行是一个样本
%newX  降维后的新矩阵
%T 变换矩阵
%meanValue  X每列均值构成的矩阵，用于将降维后的矩阵newX恢复成X
%CRate 贡献率
%计算中心化样本矩阵
meanValue=ones(size(data,1),1)*mean(data);
data=data-meanValue;%每个维度减去该维度的均值
C=data'*data/(size(data,1)-1);%计算协方差矩阵

%计算特征向量，特征值
[V,D]=eig(C);
%将特征向量按降序排序
[dummy,order]=sort(diag(-D));
V=V(:,order);%将特征向量按照特征值大小进行降序排列
d=diag(D);%将特征值取出，构成一个列向量
newd=d(order);%将特征值构成的列向量按降序排列
%取前n个特征向量，构成变换矩阵
sumd=sum(newd);%特征值之和
B=[];
B=[B, newd/sumd];
disp(B);

for j=1:length(newd)
    i=sum(newd(1:j,1))/sumd;%计算贡献率，贡献率=前n个特征值之和/总特征值之和
    if i>0.98 %当贡献率大于98%时循环结束,并记下取多少个特征值
        cols=j;
        break;
    end
end
T=V(:,1:cols);%取前cols个特征向量，构成变换矩阵T
disp(T);
newdata=data*T;%用变换矩阵T对X进行降维
%disp(newdata);
%disp(cols);

newdata(:,cols+1)=dataBT(:,1);
%newdata(:,cols+1)=dataAT(:,1);
input =newdata(:,1:cols)';
output=newdata(:,cols+1)';
%共有nwhole条数据
nwhole =size(newdata,1);%size()函数，size(data,1)返回矩阵的行数，size(data,2)返回矩阵的列数
% 打乱数据集
% temp=randperm(nwhole);
% 不打乱数据集
%划分训练集和测试集
temp=1:nwhole;
train_ratio=0.79;
ntrain=round(nwhole*train_ratio);%round()函数，四舍五入取整
ntest =nwhole-ntrain;
% 准备输入和输出训练数据
input_train =input(:,temp(1:ntrain));
output_train=output(:,temp(1:ntrain));
% 准备测试数据
input_test =input(:, temp(ntrain+1:ntrain+ntest));
output_test=output(:,temp(ntrain+1:ntrain+ntest));
%% 数据归一化
method=@mapminmax;
[inputn_train,inputps]=method(input_train);
inputn_test=method('apply',input_test,inputps);
[outputn_train,outputps]=method(output_train);
outputn_test=method('apply',output_test,outputps);
% 创建元胞或向量，长度为训练集大小；
XrTrain = cell(size(inputn_train,2),1);%把XrTrain初始化为一个n行m列的空cell类型数据
YrTrain = zeros(size(outputn_train,2),1);
for i=1:size(inputn_train,2)
    XrTrain{i,1} = inputn_train(:,i);
    YrTrain(i,1) = outputn_train(:,i);
end
% 创建元胞或向量，长度为测试集大小；
XrTest = cell(size(inputn_test,2),1);
YrTest = zeros(size(outputn_test,2),1);
for i=1:size(input_test,2)
    XrTest{i,1} = inputn_test(:,i);
    YrTest(i,1) = outputn_test(:,i);
end

%% 创建混合CNN-GRU网络架构
% 输入特征维度
numFeatures  = size(inputn_train,1);
% 输出特征维度
numResponses = 1;
FiltZise = 10;
%  创建"CNN-GRU"模型
    layers = [...
        % 输入特征
        sequenceInputLayer([numFeatures 1 1],'Name','input')
        sequenceFoldingLayer('Name','fold')
        % CNN特征提取
        convolution2dLayer([FiltZise 1],32,'Padding','same','WeightsInitializer','he','Name','conv','DilationFactor',1);
        batchNormalizationLayer('Name','bn')
        eluLayer('Name','elu')
        averagePooling2dLayer(1,'Stride',FiltZise,'Name','pool1')
        % 展开层
        sequenceUnfoldingLayer('Name','unfold')
        % 平滑层
        flattenLayer('Name','flatten')
        % GRU特征学习
        gruLayer(128,'Name','GRU1','RecurrentWeightsInitializer','He','InputWeightsInitializer','He')
        % GRU输出
        gruLayer(32,'OutputMode',"last",'Name','bil4','RecurrentWeightsInitializer','He','InputWeightsInitializer','He')
        dropoutLayer(0.25,'Name','drop3')
        % 全连接层
        fullyConnectedLayer(numResponses,'Name','fc')
        regressionLayer('Name','output')    ];

    layers = layerGraph(layers);
    layers = connectLayers(layers,'fold/miniBatchSize','unfold/miniBatchSize');

%% CNNGRU训练选项
% 批处理样本
MiniBatchSize =24;
% 最大迭代次数
MaxEpochs = 60;
% 学习率
learningrate = 0.005;
% 一些参数调整
    mydevice = 'cpu';
    options = trainingOptions( 'adam', ...
        'MaxEpochs',60, ...
        'GradientThreshold',1, ...
        'InitialLearnRate',learningrate, ...
        'LearnRateSchedule','piecewise', ...
        'LearnRateDropPeriod',20, ...
        'LearnRateDropFactor',0.8, ...
        'L2Regularization',1e-3,...
        'Verbose',false, ...
        'ExecutionEnvironment',mydevice,...
        'Plots','training-progress');

%% 训练混合网络
% rng(0);
% 训练
net = trainNetwork(XrTrain,YrTrain,layers,options);
% 预测
YPredtrain = predict(net,XrTrain,"ExecutionEnvironment",mydevice,"MiniBatchSize",numFeatures);
% 结果
YPredtrain =double(YPredtrain');
% 反归一化
CNNGRUoutput_train=method('reverse',YPredtrain,outputps);
CNNGRUoutput_train=double(CNNGRUoutput_train);
% 预测
YPredtest = predict(net,XrTest,"ExecutionEnvironment",mydevice,"MiniBatchSize",numFeatures);
% 结果
YPredtest =double(YPredtest');
% 反归一化
CNNGRUoutput_test=method('reverse',YPredtest,outputps);
CNNGRUoutput_test=double(CNNGRUoutput_test);
%% 测试集误差评价
CNNGRUerror_test=CNNGRUoutput_test'-output_test';
CNNGRUpererror_test=CNNGRUerror_test./output_test';
% RMSE
RMSEtest = sqrt(sumsqr(CNNGRUerror_test)/length(output_test));
% MAPE
MAPEtest = mean(abs(CNNGRUpererror_test));
disp("——————CNNGRU网络模型测试数据——————————")
disp("    预测值     真实值     误差   ")
disp([CNNGRUoutput_test' output_test' CNNGRUerror_test])
%--------------------------------------------------------------------------
disp('CNNGRU测试平均绝对误差百分比MAPE');
disp(MAPEtest)
disp('CNN测试均方根误差RMSE')
disp(RMSEtest)
%--------------------------------------------------------------------------
%% 数据可视化
figure()
plot(CNNGRUoutput_test,'r-','linewidth',1)  
hold on
plot(output_test,'b-','linewidth',1)           
%legend( '测试数据','实际数据','Location','NorthWest','FontName','华文宋体');
title('CNNGRU Model test results and true values','fontsize',12,'FontName','Times New Roman')
%xlabel('样本','fontsize',12,'FontName','华文宋体');
%ylabel('数值','fontsize',12,'FontName','华文宋体');
xlabel('Time series','FontName','Times New Roman','fontsize',12);
ylabel('Temperature value (℃)','FontName','Times New Roman','fontsize',12);
legend('Temperature value pedicted by CNNGRU','Actual temperature value');
xlim([1 ntest]);
%-------------------------------------------------------------------------------------
figure()
plot(CNNGRUerror_test,'-','Color',[128 0 0]./255,'linewidth',1)   
%legend('CNNGRU模型测试误差','Location','NorthEast','FontName','华文宋体')
title('CNNGRU Model test error','fontsize',12,'FontName','Times New Roman')
%ylabel('误差','fontsize',12,'FontName','华文宋体')
%xlabel('样本','fontsize',12,'FontName','华文宋体')
xlabel('Time series','FontName','Times New Roman','fontsize',12);
ylabel('Error value','FontName','Times New Roman','fontsize',12);
legend('Temperature value pedicted by CNNGRU','Actual temperature value');
xlim([1 ntest]);
%-------------------------------------------------------------------------------------
figure()
plot(CNNGRUpererror_test,'-','Color',[128 0 255]./255,'linewidth',1)   
%legend('CNNGRU模型测试相对误差','Location','NorthEast','FontName','华文宋体')
% title('CNNGRU Model testing relative error','fontsize',12,'FontName','Times New Roman')
%ylabel('误差','fontsize',12,'FontName','华文宋体')
%xlabel('样本','fontsize',12,'FontName','华文宋体')
hold on;
grid;
xlabel('Time series','FontName','Times New Roman','fontsize',12);
ylabel('Relative error','FontName','Times New Roman','fontsize',12);
% legend('Temperature value pedicted by CNNGRU','Actual temperature value');
xlim([1 ntest]);
%-------------------------------------------------------------------------------------
figure()
pie(B)
title('特征向量PCA贡献率','fontsize',12,'FontName','华文宋体')
