# Supplementary material for: Substation equipment temperature prediction based on multivariate information fusion and deep learning network
Source: PeerJ Comput Sci. 2022 Dec 12;8:e1172. doi: 10.7717/peerj-cs.1172 (PMC10280280; doi:10.7717/peerj-cs.1172)
Supplement: Supplemental Information 1 [file peerj-cs-08-1172-s001.zip › data and code/CNN_LSTM.m]

%% CNN-LSTM多变量回归预测
%% 加载数据与数据集划分
clc;clear;close all
% data = xlsread('data.xlsx', 'Sheet1', 'A3:M1250');
load dataA.txt;
load dataAT.txt;
data(:,1:5)=dataA(:,1:5);
data(:,6)=dataAT(:,1);
% 输入数据
% input =data(:,1:12)';
% output=data(:,13)';

input =data(:,1:5)';
output=data(:,6)';
nwhole =size(data,1);
% 打乱数据集
% temp=randperm(nwhole);
% 不打乱数据集
temp=1:nwhole;
train_ratio=0.9;
ntrain=round(nwhole*train_ratio);
ntest =nwhole-ntrain;
% 准备输入和输出训练数据
input_train =input(:,temp(1:ntrain));
output_train=output(:,temp(1:ntrain));
% 准备测试数据
input_test =input(:, temp(ntrain+1:ntrain+ntest));
output_test=output(:,temp(ntrain+1:ntrain+ntest));
%% 数据归一化
method=@mapminmax;
[inputn_train,inputps]=method(input_train);
inputn_test=method('apply',input_test,inputps);
[outputn_train,outputps]=method(output_train);
outputn_test=method('apply',output_test,outputps);
% 创建元胞或向量，长度为训练集大小；
XrTrain = cell(size(inputn_train,2),1);
YrTrain = zeros(size(outputn_train,2),1);
for i=1:size(inputn_train,2)
    XrTrain{i,1} = inputn_train(:,i);
    YrTrain(i,1) = outputn_train(:,i);
end
% 创建元胞或向量，长度为测试集大小；
XrTest = cell(size(inputn_test,2),1);
YrTest = zeros(size(outputn_test,2),1);
for i=1:size(input_test,2)
    XrTest{i,1} = inputn_test(:,i);
    YrTest(i,1) = outputn_test(:,i);
end

%% 创建混合CNN-LSTM网络架构
% 输入特征维度
numFeatures  = size(inputn_train,1);
% 输出特征维度
numResponses = 1;
FiltZise = 10;
%  创建"CNN-LSTM"模型
    layers = [...
        % 输入特征
        sequenceInputLayer([numFeatures 1 1],'Name','input')
        sequenceFoldingLayer('Name','fold')
        % CNN特征提取
        convolution2dLayer([FiltZise 1],32,'Padding','same','WeightsInitializer','he','Name','conv','DilationFactor',1);
        batchNormalizationLayer('Name','bn')
        eluLayer('Name','elu')
        averagePooling2dLayer(1,'Stride',FiltZise,'Name','pool1')
        % 展开层
        sequenceUnfoldingLayer('Name','unfold')
        % 平滑层
        flattenLayer('Name','flatten')
        % LSTM特征学习
        lstmLayer(128,'Name','lstm1','RecurrentWeightsInitializer','He','InputWeightsInitializer','He')
        % LSTM输出
        lstmLayer(32,'OutputMode',"last",'Name','bil4','RecurrentWeightsInitializer','He','InputWeightsInitializer','He')
        dropoutLayer(0.25,'Name','drop3')
        % 全连接层
        fullyConnectedLayer(numResponses,'Name','fc')
        regressionLayer('Name','output')    ];

    layers = layerGraph(layers);
    layers = connectLayers(layers,'fold/miniBatchSize','unfold/miniBatchSize');

%% CNNLSTM训练选项
% 批处理样本
MiniBatchSize =24;
% 最大迭代次数
MaxEpochs = 60;
% 学习率
learningrate = 0.005;
% 一些参数调整
    mydevice = 'cpu';
    options = trainingOptions( 'adam', ...
        'MaxEpochs',100, ...
        'GradientThreshold',1, ...
        'InitialLearnRate',learningrate, ...
        'LearnRateSchedule','piecewise', ...
        'LearnRateDropPeriod',20, ...
        'LearnRateDropFactor',0.8, ...
        'L2Regularization',1e-3,...
        'Verbose',false, ...
        'ExecutionEnvironment',mydevice,...
        'Plots','training-progress');

%% 训练混合网络
% rng(0);
% 训练
net = trainNetwork(XrTrain,YrTrain,layers,options);
% 预测
YPred = predict(net,XrTest,"ExecutionEnvironment",mydevice,"MiniBatchSize",numFeatures);
% 结果
YPred =double(YPred');
% 反归一化
CNNLSTMoutput_test=method('reverse',YPred,outputps);
CNNLSTMoutput_test=double(CNNLSTMoutput_test);
%% 测试集误差评价
CNNLSTMerror_test=CNNLSTMoutput_test'-output_test';
CNNLSTMpererror_test=CNNLSTMerror_test./output_test';
% RMSE
RMSEtest = sqrt(sumsqr(CNNLSTMerror_test)/length(output_test));
% MAPE
MAPEtest = mean(abs(CNNLSTMpererror_test));
disp("——————CNNLSTM网络模型测试数据——————————")
disp("    预测值     真实值     误差   ")
disp([CNNLSTMoutput_test' output_test' CNNLSTMerror_test])
%--------------------------------------------------------------------------
disp('CNNLSTM测试平均绝对误差百分比MAPE');
disp(MAPEtest)
disp('CNN测试均方根误差RMSE')
disp(RMSEtest)
%--------------------------------------------------------------------------
%% 数据可视化
figure()
plot(CNNLSTMoutput_test,'r-','linewidth',1)  
hold on
plot(output_test,'b-','linewidth',1)           
legend( '测试数据','实际数据','Location','NorthWest','FontName','华文宋体');
title('CNNLSTM模型测试结果及真实值','fontsize',12,'FontName','华文宋体')
xlabel('样本','fontsize',12,'FontName','华文宋体');
ylabel('数值','fontsize',12,'FontName','华文宋体');
xlim([1 ntest]);
%-------------------------------------------------------------------------------------
figure()
plot(CNNLSTMerror_test,'-','Color',[128 0 0]./255,'linewidth',1)   
legend('CNNLSTM模型测试误差','Location','NorthEast','FontName','华文宋体')
title('CNNLSTM模型测试误差','fontsize',12,'FontName','华文宋体')
ylabel('误差','fontsize',12,'FontName','华文宋体')
xlabel('样本','fontsize',12,'FontName','华文宋体')
xlim([1 ntest]);
%-------------------------------------------------------------------------------------
figure()
plot(CNNLSTMpererror_test,'-','Color',[128 0 255]./255,'linewidth',1)   
legend('CNNLSTM模型测试相对误差','Location','NorthEast','FontName','华文宋体')
title('CNNLSTM模型测试相对误差','fontsize',12,'FontName','华文宋体')
ylabel('误差','fontsize',12,'FontName','华文宋体')
xlabel('样本','fontsize',12,'FontName','华文宋体')
xlim([1 ntest]);
