# Supplementary material for: Substation equipment temperature prediction based on multivariate information fusion and deep learning network
Source: PeerJ Comput Sci. 2022 Dec 12;8:e1172. doi: 10.7717/peerj-cs.1172 (PMC10280280; doi:10.7717/peerj-cs.1172)
Supplement: Supplemental Information 1 [file peerj-cs-08-1172-s001.zip › data and code/LSTM.m]

clc
clear
close all
%%µ¼ÈëÊý¾Ý
load dataA.txt;
load dataAT.txt;
record=zeros(392,6);
record(:,1:5)=dataA(:,1:5);
record(:,6)=dataAT(:,1);
maxx=zeros(6,1);

for i=1:size(record,2)
    maxx(1,i)=max(record(:,i));%Ã¿ÁÐ¹éÒ»»¯
    record(:,i)=record(:,i)/max(record(:,i));%Ã¿ÁÐ¹éÒ»»¯
end
  for j=1:6
 maxx(j,1)=max(record(1:392,j));%Ã¿ÁÐ×î´óÖµ
  end
N=392;
W=342;
demands=record(1:W,6);
orgin=record(1:W,1:5);
in=orgin;
out=demands;
i=1;
while ~isempty(in)
    pick=5;
    if pick<=size(in,1)
        X{i}=(in(1:pick,:))';
        Y(i)=out(pick);
        in(1,:)=[];
        out(1,:)=[];
        i=i+1;
    else
        X{i}=in';
        Y(i)=out(end);
        break;
    end
end
%% Train
inputSize = 5;
numHiddenUnits = 200;
layers = [ ...
    sequenceInputLayer(inputSize)
    bilstmLayer(numHiddenUnits,'OutputMode','last')
    fullyConnectedLayer(1)
    regressionLayer];
maxEpochs = 100;
options = trainingOptions('adam', ...
    'MaxEpochs',maxEpochs, ...
    'InitialLearnRate',0.01, ...
    'GradientThreshold',1, ...
    'Shuffle','never', ...
    'Plots','training-progress',...
    'Verbose',0);
net = trainNetwork(X,Y',layers,options);
save('net.mat','net')
trainY=double(predict(net,X));
trainY=trainY.*65.61;
Y=Y.*65.61;
grid on;
figure, ploterrhist(trainY-Y')
grid on;
figure, plot(trainY,'-ro')
hold on
grid on;
plot(Y,'-b*')
title('Train Results')
xlabel('Time series','FontName','Times New Roman','fontsize',12);
ylabel('Temperature value (¡æ)','FontName','Times New Roman','fontsize',12);
legend('Temperature value pedicted by biLSTM','Actual temperature value')
%% test network
clear X Y
demands=record(W+1:N-1,6);
orgin=record(W+1:N-1,1:5);
in=orgin;
out=demands;
i=1;
while ~isempty(in)
    pick=5;
    if pick<=size(in,1)
        X{i}=(in(1:pick,:))';
        Y(i)=out(pick);
        in(1,:)=[];
        out(1,:)=[];
        i=i+1;
    else
        X{i}=in';
        Y(i)=out(end);
        break
    end
end
testY=double(predict(net,X));
testY=testY.*65.61;
Y=Y.*65.61;
% CNNLSTMerror_test=CNNLSTMoutput_test'-output_test';
% CNNLSTMpererror_test=CNNLSTMerror_test./output_test';
CNNLSTMerror_test=testY-Y';
CNNLSTMpererror_test=CNNLSTMerror_test./Y';
% RMSE
RMSEtest = sqrt(sumsqr(CNNLSTMerror_test)/length(Y'))
% MAPE
MAPEtest = mean(abs(CNNLSTMpererror_test))

grid on;
figure, ploterrhist(testY-Y'), title('test')
% figure, plot(testY,'-o')
grid on;
figure, plot(testY,'-ro')
hold on
grid on;
plot(Y,'-b*')
title('Test Results')
xlabel('Time series','FontName','Times New Roman','fontsize',12);
ylabel('Temperature value (¡æ)','FontName','Times New Roman','fontsize',12);
legend('Temperature value pedicted by biLSTM','Actual temperature value')
