# Supplementary material for: Substation equipment temperature prediction based on multivariate information fusion and deep learning network
Source: PeerJ Comput Sci. 2022 Dec 12;8:e1172. doi: 10.7717/peerj-cs.1172 (PMC10280280; doi:10.7717/peerj-cs.1172)
Supplement: Supplemental Information 1 [file peerj-cs-08-1172-s001.zip › data and code/WaveNN/PCAdata.txt]

  -11.1206   18.1338  -31.3713    4.2490
   -3.2122    9.4331  -24.3520   12.4555
    8.2169   -8.3655  -11.1384   14.2133
   11.4875   -5.3312   10.1285    6.7659
   12.6726  -10.9734    6.6486    8.4417
    9.7597   -1.3487    6.6462    7.8635
    6.6031   -0.8311    6.2995    8.8780
    3.9961    1.5752    8.3231    8.1332
    1.9505    4.3059    7.7698    8.5097
   -1.4722   13.8304    7.4580    6.7940
  -16.6424  -23.0241   17.6626   10.2791
  -20.1605  -24.7666   16.2873    7.8257
  -23.8644  -26.2809   11.3568    7.0934
  -28.1550  -25.4921    4.3227    9.5748
  -27.2640  -25.3387    4.5164    9.8765
  -26.3293  -24.1464    4.0134    9.6533
  -27.5292  -24.3401    4.1807    9.9495
  -25.6918  -22.9747    3.9098    9.9895
  -25.4916  -22.9922    4.8007    9.9204
  -25.9914  -23.1343    5.6511    9.9663
  -25.2036  -17.8687    5.2992   10.3641
  -24.4192  -11.5575    4.7074   10.6557
  -27.8858   -6.1895    6.7037   10.5432
  -27.0670   -2.0286    7.1797    9.7147
  -27.2307   -0.0031    7.0020   10.1171
  -25.6565    2.4154    5.3549    9.6584
  -25.0661    4.5632    5.6327    9.6708
  -21.9222   15.3580    3.3029    7.5137
  -17.5977   13.1384    2.9408    8.2385
  -14.9874   12.6540    2.7371    8.5298
   -1.8348  -21.2642   -0.6940   11.0845
   -5.4603  -21.2561    4.5452   10.6175
   -6.8486  -19.6376    6.7200    9.6780
   -8.8312  -23.2120    9.0607    9.6227
   -7.1366  -22.7345    5.8372    9.4416
   -9.2858  -23.1356    6.1185    9.8966
  -10.9300  -22.3922    5.6528    9.4160
  -11.0417  -22.4232    6.0966   10.2040
  -12.6259  -19.6496    5.8131    9.9427
  -12.6672  -17.5617    4.6626    9.6441
  -10.3135  -22.1427    3.9071   10.6084
   -9.6820  -21.0177    4.2419   10.7178
  -14.4113  -21.0875    7.6971   10.0244
  -19.1458  -20.0681    9.8040    9.6165
  -17.6537  -18.6679    7.0453    9.1757
  -18.6111  -15.6157    4.8076    9.9521
  -20.1953  -12.7733    4.6477   11.0148
  -20.0420  -10.8392    6.1028    9.9226
  -21.5900   -5.1101    6.9376    8.9611
  -21.5075   -0.9369    5.7179    9.1265
  -19.5603    1.5631    4.3865    9.4245
  -17.1578    4.0992    3.3994    9.1985
  -15.8241    4.3032    4.3173    9.3118
  -12.5476    9.0240    3.7307    9.4472
  -11.3899   13.2504    4.1804    7.7665
  -10.0987   15.5136    4.5189    7.5421
   -9.2718   14.5537    6.0995    8.3303
   -8.8743   11.5229    6.5812    8.2999
   -8.9864   11.4757    7.1189    8.7131
   -8.1936   10.6457    6.6187    9.0641
   -8.1370    9.6388    6.9529    9.4336
   -8.4630    9.5095    7.6327    8.6512
   -7.8856   11.7019    7.3902    9.3958
   -8.9471    9.4385    7.6626    9.2007
   -8.8396    8.4395    7.6688    8.9459
   -9.5251    7.2926    7.6996    9.0419
  -11.1952    6.9396    8.3371    8.9189
  -12.6037    8.7291    8.0962    9.0436
  -14.7108    7.2901    8.3421    8.4737
  -14.4273    7.4287    7.3846    9.2603
  -17.5968    7.7841    8.3459    8.4808
  -16.6163    8.0677    6.7079    8.9006
  -15.4760   10.3684    6.3052    9.7122
  -16.1080   11.2445    6.7707    9.3877
  -14.1644   18.7358    6.3281    8.8123
  -11.7446   21.2843    5.3030    8.7349
   -8.3822   22.9776    4.1341    7.9698
   -5.2368   25.6504    3.7881    8.6156
   -5.6225   24.4172    6.4385    8.6159
   -5.0485   27.4555    7.7081    7.7252
   -5.1854   25.3454    8.1948    7.7036
   -6.0936   25.1532    8.3729    7.8055
   -7.7445   25.8385    9.3099    8.0195
  -10.2546   22.2183   10.5494    7.5833
  -12.4050   19.7748   10.5156    7.4289
  -12.2802   16.8602    8.3496    7.6615
  -13.6971   12.6221    7.7401    8.6248
  -13.1676    5.5880    7.9503    9.0779
  -14.6952    4.1993    9.0914    8.6558
  -16.3610    2.9032    9.0281    8.9987
  -16.9467    2.8069    8.5327    8.9136
  -19.6099    4.3679    8.4759    9.1488
  -22.4222    7.8995    8.7089    9.0814
  -23.3360    6.6965    8.6907    8.4402
  -23.0328    6.8606    7.3083    9.2546
  -10.7197   16.7661   -1.1917    8.4303
    7.4686   27.2649  -15.7052    3.9891
   -8.3786   24.1740    3.6749    9.9860
   -3.6700   31.9327    5.8554    7.7258
   -0.9965   32.4220    5.3894    7.1986
   -3.7514   33.8620    7.1248    7.7642
   -3.0559   29.7770    8.5759    7.0427
   -1.9588   27.9835    8.0992    7.7675
   -5.4288   20.0919   10.0766    7.6825
   -6.9336   12.6276   10.9480    7.5900
   -5.3287    2.8699    9.0308    8.5595
   -6.4260  -10.4811    8.3453    9.7491
   -7.9477   -8.7122    8.2615   10.0980
  -10.2243   -3.0750    8.6510    9.3932
  -12.1508   -5.4672    8.3288    8.7707
  -12.8707  -11.6918    8.1122    9.1221
  -14.9292   -6.9586    7.6324    8.9944
  -19.0465    4.4116    8.3706    7.5832
  -20.0072   -3.8771    8.4132    8.7424
  -20.0535   -8.9259    7.0481    8.0240
  -20.5283   -4.8771    6.2551    8.2931
  -11.5022   12.6220   -2.4926    7.9161
   -0.0452   22.3845  -10.3144    3.9249
   -5.4203   20.8567   -0.6563    7.8378
    3.6213   24.4750   -0.3822    7.8723
    6.0310   23.8691    0.5134    8.4816
    3.8338   17.1032    5.0166    8.3755
    3.9250   12.6887    8.9786    6.4506
    2.9329    2.2835    9.2648    7.2680
    1.6435   -3.9004    7.2796    8.1334
    0.2738   -3.1121    7.2548    8.5410
   -0.6730   -9.4118    7.6141    8.5349
    1.1023  -13.0289    5.7821    9.3167
   -1.2675   -7.3981    6.3832    8.7036
    0.2793   -8.0543    5.3612    9.5245
    0.4041   -8.0430    5.7864    9.8985
   -0.0529   -4.0051    5.1158    9.8305
   -0.7476   -5.2820    6.9368    9.2512
   -0.3700   -1.1346    6.4013    8.9200
   -0.1047   -0.0590    6.3296    9.1704
   -1.2077   -1.3062    6.6435    8.8891
    2.5815   -6.6175    5.2728    9.1399
    5.5530   -3.9472    3.6997    9.0593
    6.6391    1.3866    3.2916    9.1216
    6.3618    5.2999    5.3180    9.1049
    6.6667    5.2455    6.7204    8.6816
    6.4460    6.1779    7.0451    8.3755
    1.9191    1.1629    9.1842    8.3302
    5.2310  -14.4479    7.7668    7.5821
    4.0352  -18.7551    7.5110    7.7999
    2.6738  -23.0023    6.4174    8.2870
    2.8774  -23.8714    4.9792    9.3845
    2.9285  -22.7987    4.2340    9.3169
    2.2508  -22.9483    4.6051    8.5457
    4.0516  -22.5949    4.4221    9.8808
    5.8006  -22.2337    3.5520    9.7017
    6.3803  -21.0927    3.3283    9.4740
    5.6377  -21.2944    4.8783    9.5088
    5.7184  -17.2775    5.9753    9.3586
    6.0649  -15.1969    6.0569    9.0338
    3.5637  -10.5724    6.0549    8.7165
    0.2250    3.0072    6.9951    8.6577
   -2.8583   12.5476    7.9949    8.0430
   -3.0171   17.6527    7.1177    7.8849
   -2.3245   16.8108    6.1439    6.9496
    5.3751   25.6985    1.3346    8.0353
   13.5613   31.8338   -6.1727    2.4041
    3.3113   36.2890    5.2260    5.5262
    4.1813   38.3239    6.6833    5.3570
    4.1510   41.5038    4.7757    5.8717
    3.9891   44.4869    5.5038    5.5691
    4.0412   48.4450    7.4267    5.3846
    2.9414   46.0778    9.6523    6.2528
    2.7099   27.6679   10.5170    6.6680
   -1.1585   29.9082   11.4626    5.9777
   -2.8015   27.6642   10.1069    6.4425
   -4.1341   27.5531    8.3182    7.3462
   -5.3139   21.2066    8.4964    7.1722
   -5.4850   18.1325    8.1644    7.2427
   -6.2003   17.0148    7.7690    7.5115
   -7.0679   11.8236    7.1246    7.9070
   -7.0540    2.6469    7.1832    7.9754
   -7.9043   -1.5663    7.2576    8.8086
  -11.6559    1.7469    8.3938    8.2713
  -12.6337   -0.4798    8.0188    7.9449
  -12.7759   -2.4267    6.3704    8.5141
  -14.3493   -3.7209    6.1848    8.1398
  -10.1704    3.3465    3.2750    8.1228
   -5.0856  -14.7962    2.6705   13.6750
   -7.6234    2.8696    5.5840   12.2538
  -20.5136   14.0085   15.8880    9.5046
  -25.2834   25.2271   16.0956    7.5138
  -28.6874   18.5887   13.5363    7.3012
  -35.6974   23.6213   11.1749    8.8517
  -37.2819   28.4752    9.9557    8.5682
  -38.1665   30.4159    8.9145    8.6461
  -38.6384   30.3845    8.0861    8.8083
  -38.2874   30.4706    8.0877    9.0549
  -40.4080   29.9717    9.6601    9.0115
  -40.9563   30.8966    9.4966    8.8475
  -43.9564   32.3098   10.2459    8.0612
  -47.1091   32.7198   10.5283    7.9892
  -48.7249   35.5043    9.7962    7.9377
  -52.5175   34.7931    9.9955    7.8015
  -51.3490   34.1072    8.2885    8.3262
  -54.5817   42.5852    9.3926    7.5024
  -54.6467   42.6519    8.3541    7.8875
  -56.1514   41.2922    9.7106    8.5712
  -52.7578   40.0110    7.0030    6.5257
  -65.0734   36.3644   12.3205    3.0726
  -58.3010   40.2302    2.1458   -0.5905
  -64.8487   41.8175    3.0738   -0.9608
  -65.1463   44.3304   -3.8568    1.7330
  -64.8556   43.1434   -0.4570    0.0430
  -62.2662   44.6756   -0.4776    0.8491
  -56.3021   46.8474   -0.9736    0.8966
  -57.7167   46.5114    0.4434    1.2829
  -62.5821   44.1757    5.4063   -1.0971
  -64.8069   41.5993    6.2070   -2.7945
  -62.8152   41.1188    2.9766   -3.1690
  -64.0017   29.7732    1.8041   -2.6774
  -67.9003   38.2119    2.2026   -2.4243
  -68.8920   35.9632    2.9040   -2.3552
  -68.1234   35.2176    0.6849   -2.4742
  -68.7012   29.0730    0.1904   -1.1888
  -71.1784   24.4672    1.3055   -1.4341
  -71.9089   29.3500    1.8505   -2.4861
  -70.7520   14.4084    1.1555   -0.4803
  -73.9838   23.9501    1.3682   -1.2810
  -75.5646   23.5362    2.3178   -2.5841
  -72.8692    6.8559    1.1138   -0.8317
  -73.0151    7.9049    0.3590   -0.6431
  -71.0632   29.8183   -2.6434   -0.1496
  -66.2727   37.0808   -5.1681    2.9361
  -59.5862   42.7791   -9.5371    2.3954
  -57.3615   45.8614   -5.1526    1.5029
  -55.7562   48.0461   -3.0664    0.5497
  -52.1396   49.6596   -1.6352    1.0875
  -47.5816   51.5297   -1.6497    0.5913
  -47.1531   51.5076    0.4176    0.5696
  -48.8056   52.0638    2.6391   -0.0562
  -49.4663   48.6078    5.2805   -2.2011
  -50.7787   39.2170    4.9227   -2.3389
  -53.2394   36.6886    4.9590   -2.8386
  -57.5530   32.8194    5.1906   -2.7707
  -59.1507   32.5762    4.4157   -2.3738
  -58.5419   31.8095    1.8008   -3.0615
  -57.6630   26.0154    0.1961   -1.8092
  -60.5025   20.3440    1.8230   -0.8432
  -61.2053   15.0760    2.3081   -1.0749
  -61.0447   12.0383    1.9186   -1.0945
  -63.1404    8.6246    1.9101   -0.7799
  -63.8561    0.3578    2.0749    0.0517
  -68.7167    2.3801    3.8214   -0.8609
  -68.4301    8.6271    1.5208   -1.4141
  -67.7549    5.8071    0.1037   -0.8694
  -63.5492   17.0953   -4.3328    0.7800
  -59.7378   29.1285   -5.8503    2.1576
  -44.6979   43.8991  -15.2649    4.5857
  -38.9404   47.7202  -10.5087    5.3731
  -42.3564   46.5642   -1.3783    4.6564
  -37.0694   45.0905    2.7055    1.5747
  -36.3518   44.1427    3.0600    0.6444
  -38.1166   39.8366    2.2017    1.0348
  -40.9698   35.1377    3.7556    1.4867
  -43.4181   24.2285    6.3795   -1.0747
  -46.2985   18.5711    5.8482   -2.3376
  -41.9612   16.6720    0.3214   -1.6160
  -45.0638   16.1998    0.2310    0.5764
  -44.0801   15.3110    0.7211   -0.3575
  -45.4352   25.0856    2.5123   -1.2424
  -47.6051   21.5927    2.6922   -1.8693
  -47.7968   25.6946    1.9515   -1.1486
  -49.8047   27.3414    2.2662   -1.0878
  -50.7820   29.2067    2.0066   -1.4783
  -50.3083   28.2800    1.9113   -1.3769
  -50.9990   27.1624    1.9881   -0.5767
  -51.9776   29.0311    1.9667   -0.4628
  -50.1863   23.2845    1.3987   -0.4488
  -51.8021   18.8990    1.8082    0.1008
  -50.8423   22.1784    1.1226   -0.0073
  -48.1767   28.9045   -1.1274   -0.2006
  -46.4970   36.4693   -2.8916    0.0141
  -40.9195   37.6329   -4.0741    1.0912
  -40.7393   38.4673   -0.6729    0.4392
  -37.9440   39.8893    0.4545   -0.6314
  -35.7351   30.1021    1.1284   -0.0604
  -39.6412   33.2562    3.4908   -1.3160
  -37.5493   27.5981    2.1651   -1.1762
  -40.5393   20.9011    2.5845   -1.0317
  -40.4333    9.8369    1.4867    0.0828
  -42.8376   12.2755    3.1841   -1.5355
  -44.3035    5.9752    2.5322   -0.9520
  -44.9870    0.8287    1.8055   -0.4782
  -47.5620    2.3536    1.9693   -0.8549
  -49.9024   -8.2660    2.3082    0.1164
  -56.7238   21.8981    3.5078   -1.6726
  -59.3710   21.4129    3.5803   -1.5159
  -60.4387   25.3480    2.6023   -1.4482
  -60.3727   21.3202    2.1145   -1.5751
  -58.8415   16.6512    0.6524   -0.4585
  -59.5675    7.2700    2.3933    0.0738
  -59.1919   -1.7883    1.5449    0.2526
  -54.9143   17.5971   -3.0425    0.4236
  -43.7378   34.4380  -10.2182    3.3051
  -37.4713   39.0664  -11.8782    8.4251
  -40.8555   46.7911   -2.1669    3.1378
  -35.2220   48.6583    0.3252    2.0532
  -30.5002   50.6621   -1.3976    2.8031
  -30.3712   51.6294   -0.3563    1.7631
  -25.5196   53.6147   -1.7127    1.1696
  -29.5293   38.2980    3.4780    0.4068
  -30.9808   30.6431    6.7117   -0.9126
  -37.0885   21.0940    9.8030   -2.6170
  -38.6830   15.9535    5.5477   -2.6390
  -39.2414    4.8752    2.7553   -0.8379
  -41.6102   -4.5757    1.7043    1.0646
  -43.7726   -4.0562    2.4989    0.3609
  -45.5305   -8.4332    1.7788   -0.0629
  -47.6213   -8.7734    1.0618    0.1667
  -49.3856   -7.0716    1.1988    0.0097
  -50.7826   -8.3671    1.3856    0.0213
  -52.1899   -9.6483    1.5544    0.7002
  -53.7454   -9.9563    1.7554    0.5557
  -55.9401   -8.3699    2.3773    0.4335
  -57.4640   -4.5776    2.1931    0.0638
  -57.5265   -8.6295    1.6588    0.3636
  -52.0109    3.9301   -3.7690    1.3203
  -44.9202   21.8794   -9.1533    2.2097
  -30.6383   37.2827  -15.2057    5.6526
  -23.6143   42.4768  -10.4958    6.5122
  -22.5659   51.2095   -1.5091    3.5859
  -21.0802   58.0380    4.6569   -0.5473
  -16.2792   46.8452    2.2465   -0.5132
  -14.1173   41.3263    0.4221    0.6011
  -13.5280   33.2441    2.1158    1.4445
  -19.4812   29.5692    8.8504   -1.6517
  -26.6585   36.2270   10.1238   -3.5831
  -28.5917   17.7179    7.6305   -2.5276
  -30.4036    5.4467    4.0252   -0.4518
  -32.5349   -2.0014    2.9594    0.2033
  -34.3022   -7.3463    2.3124    0.9377
  -36.2563   -8.7558    2.5073    0.6148
  -38.5849  -12.2555    2.3949    0.6019
  -40.0771  -12.4572    1.5342    0.9525
  -43.3603   -9.0628    2.1206    0.4419
  -44.1562   -7.1326    1.7558    0.6053
  -46.9644   -5.7218    2.4959   -0.5004
  -47.6443   -5.7891    1.5769   -0.0583
  -48.9243  -10.0971    1.7827    0.5002
  -39.0612   28.9135   -7.6897    0.2838
  -18.7032   35.3889  -15.8600    2.6451
  -20.5643   29.6195   -8.6884    5.2113
   -7.9772   28.4400   -2.3023    2.1196
  -23.8950   21.4524   11.8158   -0.6743
  -34.4829   18.1082   15.1948   -3.8529
  -34.2528   16.4726    8.5951   -2.7859
  -44.7118    8.6489    5.3241   -2.4882
  -26.6144    6.9432   -9.6423    0.9401
  -34.7631    2.1348   -4.0082    3.6567
  -22.9838   -1.5000   -6.9040    4.6139
  -28.1038  -11.4583    4.2915    0.5932
  -30.5316   -9.7903    2.5547   -0.0922
  -30.1617   -6.6845    1.5783   -1.1809
  -30.8616   -4.4590   -2.5508    0.2693
  -29.6402   -1.1884   -2.3179    0.4146
  -29.4944    0.8490   -1.4996    1.1278
  -29.6855    1.7636   -0.8433    0.3248
  -29.7729    1.7373   -0.5239    0.2920
  -29.8742    0.6880   -0.4359    0.7143
  -30.1839   -0.3953   -0.8008    0.0112
  -26.9854    0.3284   -2.6692    0.4469
  -26.8414   -1.6731   -2.3618    1.1675
  -23.4062  -15.2349   -2.8526    1.7004
  -21.0683  -18.9014   -2.5227    1.7910
  -18.0374  -16.1740   -4.2386    2.5704
  -17.3587  -14.0663   -3.4420    2.1538
  -16.9337  -16.1058   -2.1867    2.1135
  -14.9912  -17.8363   -2.0827    1.3050
  -14.8073  -16.7552   -2.2679    1.8180
  -14.1700  -16.5671   -2.8364    2.3490
  -12.7376  -20.4451   -2.1865    1.2824
  -12.2077  -21.3612   -2.3078    1.3064
  -11.9296  -21.3289   -2.3447    0.7966
  -11.7259  -21.2303   -3.2015    1.1464
  -12.0035  -21.2812   -2.9048    1.4065
  -14.4759  -21.8351   -1.3241    1.5508
  -13.3260  -23.6453   -1.5084    1.8826
  -12.9499  -23.5661   -2.1818    0.9681
  -13.2824  -23.5533   -3.0498    1.2999
  -12.5773  -23.4309   -3.1360    1.0370
  -13.6193  -23.6594   -2.2303    1.4942
  -12.6832  -23.4427   -2.8120    1.6926
  -12.7183  -23.4805   -2.2324    1.9963
  -14.4002  -24.8911   -1.3213    1.3787
  -13.0010  -23.6002   -2.1127    0.6984
  -10.0014  -22.8534   -4.7281    1.6781
   -9.2839  -20.6606   -4.6413    1.9420
   -9.5709  -18.7430   -2.9237    3.0474
   -7.5129  -21.5558   -1.2503    2.2174
   -9.8464  -24.0756   -0.3194    2.8939
   -8.9957  -24.8232   -2.0035    3.1568
   -5.5672  -25.1321   -3.9543    1.6678
   -2.6024  -22.5219   -4.6184    1.1802
   -1.7739  -20.4528   -2.7402    1.1350
   -1.2728  -20.3405   -2.9122    1.0010
   -1.2373  -21.4128   -2.0650    0.9575
   -0.8117  -22.3029   -2.6278    1.2105
    0.3129  -22.0447   -3.2065    1.3092
    1.0001  -21.8878   -3.3568    1.7380
    1.6018  -22.8568   -2.4543    1.2886
    1.3357  -22.9984   -1.3283    0.8262
   -0.3676  -23.3581   -0.4277    1.2106
   -1.9843  -23.6746   -0.5260    0.9151
   -2.5952  -24.7740   -1.3573    0.7764
   -2.7137  -24.6777   -2.7357    1.6483
   -3.8075  -24.9384   -1.7971    1.4464
   -3.4843  -24.8419   -2.5308    1.1353
   -3.2876  -23.7744   -2.7041    1.4526
   -3.6293  -23.8217   -2.7248    1.7392
   -2.1654  -22.5053   -3.3145    1.5345
    0.3503  -18.9238   -4.3076    1.3084
    0.6772  -15.8238   -3.7922    1.3031
    3.7312  -16.2249   -4.3391    1.8127
    4.2179  -14.0889   -3.9647    1.8691
    5.6172  -16.9388   -2.7908    2.3788
    4.2714  -15.3649    0.0070    1.4647
    4.1249  -15.5061    0.9959    0.4752
    1.9800  -12.8928    1.0437   -0.4715
   -0.2786  -12.2321    0.3467   -0.0509
   -1.1555  -12.3822   -0.2381   -0.2184
   -1.5473  -13.4408   -0.8417   -0.6042
   -2.5426  -13.5899   -1.1035    0.1417
   -3.4027  -14.7605   -1.0749    0.1629
   -4.0966  -11.8294   -1.5571   -0.2588
   -5.0017  -10.9787   -1.4587   -0.4586
   -7.3166  -11.4507   -0.3228    0.1728
   -6.8162  -16.4295   -0.5169    0.3957
   -6.5854  -13.3017   -1.0645    0.5061
   -8.5268  -12.6644   -0.6249    0.4249
   -8.2725  -11.5994   -0.6897    0.4469
  -11.8657  -11.3671    1.1862   -0.0079
  -11.7291  -15.3713    0.6701    0.5885
  -10.5203  -16.0899   -0.6131    0.8334
  -12.2325  -13.3166   -1.0575    0.5915
  -15.6992   -9.9688    0.0787    0.3260
   -8.9540   -0.3862   -4.6162   -2.3693
   -3.8423    9.0817   -7.8126    2.1642
   -4.1576    7.8444   -4.4568    2.1558
   -0.0791   13.4634   -1.4071    1.3457
   -0.4712    6.0430    1.5192    0.2111
    0.7526   -0.7720    0.7998    0.8247
   -7.7552    6.5159    5.0071   -0.3716
  -11.7783    4.6454    6.1964   -0.8854
  -15.3741    0.8820    6.3039   -1.5905
  -14.6051   -8.9522    3.0586   -1.1935
  -17.2077  -12.3632    1.5905   -0.1932
  -19.3507   -4.5325    0.8306    0.9476
  -21.2541   -6.1190    3.2562   -1.2393
  -22.3962  -11.4572    3.5584   -0.9593
  -25.0412   -1.7343    2.5464   -1.4793
  -25.3721   -0.5935    0.0137   -0.6527
  -26.1669   -9.9240    0.9081    0.1733
  -23.6578   -9.3467   -0.9564    0.4047
  -27.1503   -0.9292    0.7146   -0.2641
  -26.6785   -0.7795    0.0902    0.1413
  -27.1339   -1.9880    1.1920   -0.7208
  -27.4906   -0.9568    0.2687   -0.0780
  -27.6357    1.0167    0.7131   -0.2341
  -23.0322    4.1544   -2.7085    1.0102
  -21.5436    7.5021   -2.6901    0.8241
  -19.4712    7.8702   -2.0201    0.9138
  -17.9576    7.9670    0.3442   -0.1130
  -17.2440    7.1003    0.1967    0.5200
  -17.6576    5.9430    0.6843   -0.2119
  -18.1856    5.8742    0.1892    0.0775
  -18.4173    4.7845    0.3707   -0.1183
  -18.1872    0.7408    0.2739   -0.4618
  -17.5681   -0.1415   -0.3049   -0.7755
  -18.0407   -1.2288   -0.3779   -0.4964
  -18.5193   -4.3876   -0.3262   -0.5349
  -18.0267   -5.2670   -1.0276   -0.4523
  -18.9713   -6.4693   -0.8109   -0.2520
  -16.8260   -6.9591   -2.6345    0.1656
  -17.0891   -8.0495   -2.3127    0.1325
  -16.3483   -6.8628   -2.3895    0.8116
  -16.7263   -7.0227   -0.9550    0.6059
  -17.5365   -8.2306   -0.2800    0.9145
  -17.3159  -14.3593    0.0551   -0.0898
  -18.2279  -21.6287    0.2856    1.2719
  -16.2034  -22.1445   -2.0084    0.9024
  -15.9873  -22.0305   -2.9116    1.4695
  -16.4370  -18.0676   -2.7769    0.6119
  -13.8410  -14.4741   -3.5474    1.5884
  -10.5234   -2.4349   -6.4910    2.0962
   -5.2705    4.7574   -7.2687    2.9537
   -1.3769    9.5182   -5.3566    4.0314
    0.9446    9.6625   -1.3794    2.9147
   -1.3219    8.8770    3.1348    0.6031
   -2.2675    6.4833    5.0009   -0.5689
   -4.9973    2.9474    3.8048   -1.4602
   -8.4382   -0.6675    2.7779   -0.8432
   -8.8874   -5.7671    1.3218   -0.9584
  -10.7028   -8.0716    0.5120   -0.4042
   -9.9863   -7.8389   -0.8410    0.4323
  -10.5080   -8.9619   -0.7521   -0.0824
  -11.7947  -10.2655    0.2553   -0.0110
  -10.9298  -12.0758   -0.9613    0.4551
  -12.3723  -10.2816   -1.0100    0.9822
  -13.5962  -12.6083   -0.0426    0.6469
  -12.2837  -14.3884   -0.6612    0.2488
  -11.9896  -13.2464   -1.5653    0.8804
  -13.1098  -12.4184   -1.2621    1.4010
  -13.4337  -17.6426   -0.7376    0.7080
  -14.0529  -12.6808   -0.7046    0.7437
  -14.7578  -16.8495   -0.9999    0.8231
  -13.0784  -12.4274   -2.0012    0.3627
  -12.6799   -9.2489   -2.6884    0.3064
  -12.4418   -7.0888   -3.2662    1.0525
  -12.5710   -7.2111   -1.8763    0.6934
  -16.1381    1.1081    0.8911   -0.0023
  -14.3567   -5.6996    0.8458   -0.3371
  -16.3169    1.0633    0.6938   -0.3442
  -17.6772    1.8396    0.4676   -0.6277
  -17.2715    1.9126   -0.0661   -1.3906
  -17.7097    2.8938   -0.5490   -0.7624
  -18.8604    1.6542   -0.1335   -0.6601
  -20.3255   -1.7750    1.2497   -1.0862
  -19.4744   -1.5430    0.0311   -0.8417
  -20.8019    0.3023   -0.4708   -0.2136
  -22.0031   -0.9654    0.0095   -0.4363
  -21.5573   -2.9182    0.0265   -0.2743
  -23.0035   -3.1984    0.3442   -0.0029
  -23.9790   -3.3986    0.5141   -0.4117
  -23.6408   -4.3332    0.3391   -0.0625
  -23.7608   -4.3349   -0.2007   -0.3164
  -25.2210   -4.6118    0.3120    0.0269
  -24.9889   -4.5534    0.0775    0.1649
  -24.1939   -4.3774   -0.6741   -0.0075
  -23.2847    4.0162   -1.9198   -0.0763
  -19.6842    8.9252   -4.2209    0.5692
  -16.0487   12.8160   -5.6331    1.8044
  -10.3198   16.0351   -6.5073    3.1567
   -8.4947   17.1615   -2.4999    2.9481
  -10.0739   16.4524    3.1488    0.9555
  -10.9350   12.0133    5.3559   -0.0420
  -15.6416    8.0292    5.7992   -0.6479
  -19.5306    5.3136    4.6343   -1.0779
  -21.0020    5.1318    3.2971   -0.7956
  -23.0007    5.8459    2.1929   -0.7569
  -22.8656    2.8938    0.8560   -0.6891
  -24.4063    1.5867    1.1778   -0.4435
  -24.2505    0.6317    0.7622   -0.0763
  -24.6986    0.5304    0.7558   -0.4741
  -24.8845   -7.6041    0.8075    1.2457
  -25.2642  -14.8323    1.0110    0.8540
  -25.8307  -12.8901    0.2706   -0.1673
  -24.9262  -12.6256   -1.1869    0.0602
  -25.5819  -13.7524   -1.0220    0.6052
  -27.8758  -13.2666    0.5551    0.3359
  -27.3493  -15.2420    0.7299   -0.4414
  -26.4032  -16.9830   -0.7443    0.1519
  -27.5967   -8.0169   -1.4530    0.3988
  -27.2944   11.4633   -3.1218    0.4472
  -18.7272   21.7387   -8.3247    5.1652
  -18.2505   27.6724   -5.1219    1.4153
  -18.0381   29.3809    0.6268    0.8944
  -12.6455   31.3638    0.8077    0.3082
  -14.9900   36.0243    1.4868    1.1247
  -20.9525   38.6834    4.9330   -1.3550
  -22.4480   33.0917    6.9707   -2.9788
  -25.5674   31.5548    5.6246   -3.1793
  -27.3434   29.3333    3.6963   -2.3129
  -30.1927   24.7243    4.1077   -2.3156
  -28.3818   24.1388    2.4254   -2.5212
  -29.2796   10.7323    2.9764   -1.5564
  -33.0852   19.1540    3.2032   -2.3395
  -31.0131   -2.8272    2.9092   -1.0578
  -32.1916   -3.9994    2.0143   -0.7835
  -36.3208   -3.8249    3.4507   -0.8047
  -37.7356    0.9916    3.3523   -1.3244
  -39.8704    1.6394    3.2795   -0.6000
  -41.6925    1.3263    2.8814   -0.7220
  -43.7191    6.0433    3.0917   -0.9539
  -47.2584    7.3618    4.0199   -0.7510
  -22.4529    5.7353  -11.2542    0.3041
  -25.4970    3.0532   -7.2409    3.2520
  -25.1847   -0.2728   -2.0848    1.8406
  -25.8393   -2.9826    4.7510   -0.9010
  -27.4299   -5.1814    3.1423   -0.0770
  -29.4860   -5.5553    2.8783   -0.1243
  -26.5304   -4.7973   -0.4489    0.1168
  -25.2702   -2.4493   -1.3124    0.8255
  -26.7018   -2.7796   -0.1246    0.7995
  -25.6592   -2.6340    0.4815    0.8343
  -26.4667   -1.7941    0.7651    0.6249
  -29.9522   -2.5594    2.4129   -0.6241
  -31.5762   -6.0229    3.6753   -0.6398
  -31.0285   -8.8383    1.6412   -0.4050
  -31.1130   -8.6985   -0.6492    0.0978
  -31.1683   -7.6369   -1.0594    0.7968
  -29.6225   -9.3447   -1.8096    1.0002
  -28.9059   -2.0747   -2.2488    0.8465
  -26.1419    2.5710   -3.0735    1.0015
  -23.8478    6.1559   -4.3284    1.6667
  -15.7891   10.9990   -7.6137    3.3760
  -13.5419   14.3983   -5.2402    4.4855
  -12.1205   17.4028   -1.0399    2.4345
   -8.7375   17.8014    1.9195    1.3124
   -8.2066   19.9106    2.2800    1.3141
   -9.5381   17.4414    4.3783    0.0607
  -14.6385   16.2694    7.1300   -1.5128
  -15.8828    8.9584    5.6673   -1.9891
  -17.3441    1.7020    3.3134   -1.8369
  -18.5068   -2.4006    0.9075   -0.7274
  -20.4576   -7.8690    1.1873   -0.7886
  -20.5038  -12.8518   -0.2671    0.4744
  -22.7233  -17.3705    0.5413    1.0553
  -22.2219  -19.2206   -0.9208    1.0123
  -23.0588  -17.3609   -0.8501    0.7862
  -24.9845  -13.6640   -0.7045    0.4418
  -26.3838  -17.0172   -0.0885    0.4816
  -28.2594  -14.2874   -0.5676    0.3597
  -27.0103  -19.0964   -1.4102    0.3180
  -29.4600  -18.6054   -0.2466    0.5402
  -25.3736  -18.6872   -2.6445    1.4165
  -22.6712   -6.8378   -5.3635    1.4838
  -20.5980    7.8659   -6.1360    1.6957
  -12.0827   19.8060   -8.0713    2.9139
  -10.6202   23.0226   -5.0817    2.2823
   -7.2048   21.4166   -2.2299    2.2903
   -6.6765   17.1747    1.1841    1.2140
  -12.5330    3.6301    5.3111    1.0626
  -13.3237   -3.7523    5.7829   -0.2760
  -16.0162   -3.1361    3.8408   -0.4985
  -19.4186   -4.6871    2.7782   -0.0025
  -21.3752   -4.0865    3.0854   -0.6899
  -21.7519   -6.0853    1.4508    0.0857
  -23.7808  -11.5688    1.6374   -0.2627
  -23.3411  -11.3866    0.2294    0.2157
  -22.3072  -13.2096   -0.3754   -0.2159
  -23.7310   -9.3778   -0.5446    0.2154
  -23.4535   -7.2904   -0.3792    0.5523
  -24.3213   -9.5482    0.6567    0.2436
  -21.9803   -9.9892   -1.3378    0.9871
  -22.7625   -8.1006   -1.1121    1.3476
  -23.3093   -7.2183   -0.5943    1.0195
  -20.5694   -4.6426   -1.6664    0.4872
  -20.8426   -3.6420   -2.0039    0.7696
  -17.3027    2.2315   -3.7425    1.2336
  -13.9753    5.9587   -4.0267    1.8152
   -8.2885    7.0869   -5.0036    1.9963
   -5.6394    8.4132   -2.2862    1.3685
   -1.1421   11.2434   -1.5099    1.1252
    3.8282   20.3150   -1.3731    1.6735
    6.2392   17.7219   -0.5163    2.7378
    4.8125   15.0907    3.8663    1.2031
    1.0085    9.9508    7.9699   -1.2820
    0.3554    4.7843    5.9516   -2.6154
   -2.2110   -1.6065    2.8295   -2.3571
   -3.3864   -8.7111    0.1426   -0.4551
   -2.5054  -14.5534   -1.2800    0.4593
   -5.7543  -11.1723   -0.4556   -0.2789
   -6.2252  -12.2299   -0.8699    0.2221
   -7.8570  -11.5588   -0.2680   -0.0607
   -9.4193  -14.8807    0.1335    0.7243
   -9.5655  -15.9096   -0.3539    0.8852
  -11.3417  -16.2673    0.0372    0.9574
  -12.7234  -17.5226   -0.0651    1.2947
  -13.2380  -17.5899   -0.4017    1.1052
  -14.9318  -17.9761    0.4209    0.7276
  -14.0977  -18.7967   -0.2855    1.0823
  -14.3505  -14.7245   -0.6625    1.5582
  -11.5441   -7.9468   -3.5468    1.1904
   -6.2461   -1.6326   -6.5608    2.4954
    2.7351    3.5468  -11.0410    4.2769
    3.6764    6.3882   -5.0575    4.7699
    5.8230    7.5648   -1.7680    3.5824
    4.6710    7.1059    1.8506    2.6400
    2.7105    2.5271    3.1648    1.4828
   -1.7966   -3.5645    5.8842    1.4141
   -4.0323   -9.1179    5.8513    0.4557
   -8.2574  -13.9339    5.0219    0.6956
  -10.2261  -13.1198    2.3346    0.8088
  -10.7510  -13.1210    0.7609    1.0070
  -11.0395  -10.0337   -0.2471    1.5270
  -11.4766   -9.1323    0.0581    1.3019
   -9.5685  -12.7731   -0.9070    1.7781
  -10.9401  -15.1143    0.0799    1.6868
  -10.4182  -11.9833   -0.0342    1.2584
  -11.5059  -13.2612    0.7173    1.2712
  -11.7664  -11.2346   -0.0886    1.2120
  -13.2775  -12.5822    0.7161    1.1550
  -15.9315  -12.1101    1.8678    1.2240
  -13.2787  -18.6360    0.0081    1.4210
  -14.3463  -10.6278   -1.3028    1.2965
  -11.4144    0.3355   -4.7135    2.5512
   -6.4200    9.5695   -6.6964    2.3566
   -3.8399   11.0292   -5.0195    3.3467
    4.9317   14.7145   -5.1641    3.3465
    7.7408   14.0408   -2.3173    2.9967
   10.8932   16.5925   -0.7493    2.9755
    6.3271   16.3639    4.9229    1.6252
    4.0215   14.8310    5.2096    0.5735
   -1.6385    6.5003    6.7777   -0.3602
   -6.6833    3.6128    5.6192    0.0905
   -6.8731   -1.3580    2.8179    0.1660
   -6.9985    0.7876    0.4436   -0.1460
   -8.2725    4.6581    0.3203    0.4536
   -9.3531    9.4831    1.2138    0.0221
   -8.9486    8.5340    0.6955   -0.3570
   -9.2166    7.5122    0.3529    0.0713
   -9.1493    5.5175    0.0939    0.1076
   -9.5870    8.4840    0.4026    0.3446
   -9.1858    9.5665    0.3425    0.3698
  -10.8255    9.2093    1.1711    0.0164
  -10.0896    1.1782    1.2889   -0.1934
  -13.0548    5.6526    2.1133   -0.5428
  -16.5668    7.0135    2.7308   -0.5665
  -17.8357    3.7605    2.4011   -0.1360
  -18.9006    5.6434    1.7138   -0.1097
  -19.0874    5.6650    1.0077    0.1159
  -17.7343    4.9375    0.2644   -0.0851
  -18.5305    5.8492    0.1337    0.4978
  -19.4232    5.6300    0.8345    0.3877
  -21.5316    2.0996    2.5922    1.1124
  -23.0797    0.7449    2.8583    0.1137
  -23.1172   -7.3635    2.7684    1.3762
  -25.1583  -10.8286    2.9756    1.0478
  -27.9330   -3.1964    2.7208    0.3657
  -28.9539    1.7474    1.9514    0.4043
  -32.1063    5.2016    2.4352   -0.2593
  -33.6114    7.9326    2.8924   -0.4845
  -33.9000    8.9429    2.6233    0.4353
  -34.4112    7.8569    2.0408    0.1304
  -34.0377    6.9197    1.7544    0.0176
  -34.1354    5.8574    1.9453   -0.1934
  -34.3767    5.8399    1.6766    0.1924
  -34.4856    1.7535    1.4351   -0.0025
  -34.0537   -0.1527    0.8987    0.7102
  -35.6399    0.4981    1.6536   -0.1032
  -34.6689    0.7516    0.5760    0.5088
  -36.6839   -0.6909    1.2150    0.0431
  -35.2127   -0.3198   -0.0910    0.5902
  -34.0165    2.0206   -1.2834    0.9010
  -32.1464    4.4871   -2.2434    1.1014
  -28.3246   10.4637   -4.6261    1.5314
  -26.5159    9.6465   -1.9071    2.1969
  -23.0303   11.3080   -1.9180    1.9409
  -21.2591   14.5877   -0.5527    1.5315
  -22.7526   13.1930    1.0799    1.2709
  -23.1358    9.8804    3.0679    0.3565
  -25.7524    8.3128    3.5173   -0.1513
  -27.0420    7.1067    2.2098   -0.8952
  -29.6608    4.5766    2.4409   -0.7801
  -28.6849    0.8228    0.1733   -0.5184
  -29.1086    0.7802   -0.1985   -0.0003
  -28.6184   -1.1103   -1.0442   -0.0365
  -28.4496   -1.0789   -0.8191    0.3927
  -27.2017   -0.8263   -1.2628    0.0392
  -28.3366    0.9571   -0.4507    0.2755
  -29.3585   -1.3329    0.4806   -0.1358
  -27.6087   -0.9311   -0.8664   -0.0705
  -27.6256   -0.8697   -1.3665    0.6476
  -26.6538   -0.6353   -2.0164    0.9886
  -27.8675   -0.9944    0.0099    0.9791
  -26.8473   -3.8467   -0.2811    0.7570
  -26.7264   -0.8068   -0.3880   -0.1683
  -27.3697   -9.9708   -0.8466    2.8639
  -26.7849  -19.0727   -0.7523    1.7255
  -28.8692  -21.5491    0.3997    2.4678
  -28.2533  -24.4209   -0.8501    2.5114
  -27.6216  -24.2281   -1.9605    2.6746
  -26.7489  -25.0214   -2.6887    3.1894
  -27.8334  -25.3281   -1.0651    2.8670
  -26.9755  -25.1693   -1.2418    2.4320
  -27.3076  -25.2246   -1.4333    2.5841
  -27.6971  -25.3100   -1.3524    2.0785
  -27.1323  -26.1911   -1.6198    2.5863
  -27.5882  -27.3115   -1.2693    2.9101
  -28.2306  -27.4025   -1.5684    3.0621
  -26.4349  -27.0213   -2.3254    3.1232
  -26.9116  -28.1376   -2.0407    3.2086
  -27.0189  -27.1793   -1.4929    2.9555
  -26.2894  -27.0432   -1.6485    2.9752
  -26.6363  -27.1074   -1.6388    3.0320
  -26.4842  -27.0694   -1.6630    3.0801
   -3.4664    0.2834  -15.9475   -0.5344
   -5.0772   -9.3550   -9.6894    2.6129
   -4.5166  -16.7329   -2.6597    3.2627
   -3.5106  -19.1382    3.8868    0.2235
   -6.3062  -21.5703    1.9641    0.1687
   -6.8353  -23.6109    0.9012    0.6011
   -9.4951  -24.1425    1.2370    0.5262
  -11.5542  -24.5171    1.1874    0.5879
   -1.5664    6.4465   -7.7839    2.1171
   -5.2076    0.5059   -3.3304    3.5245
   -7.2076   -5.1932    0.4379    2.8802
   -8.8093   -9.9983    5.6183    0.3922
  -11.1616  -12.3362    3.4620    0.4944
  -12.3704  -10.4443    1.9189    0.5077
  -13.4882  -13.6220    1.2976    1.3800
  -16.0998  -13.1848    2.5629    0.9111
  -17.2308  -11.3639    2.3173    0.8343
  -16.7581  -13.1966    0.6961    0.9363
  -20.1601  -11.8429    1.4938    0.8016
  -19.0536   -4.3701   -0.9550    1.2087
  -18.1769   -7.2234   -1.0199    2.3991
  -18.9750  -14.5684    0.1134    2.6225
  -20.2828  -14.9467    1.6483    1.5147
  -18.2654  -16.4888   -0.7358    1.2385
  -19.3073  -16.6745   -0.8023    1.2500
  -20.4450  -15.8458   -1.3597    0.4432
  -19.8326  -16.7366   -1.6327    0.8426
  -18.8673  -18.5310   -2.3026    1.1696
  -19.3495  -17.6441   -1.4994    1.4455
  -19.7973  -18.8037   -0.8140    1.1907
  -18.7950  -20.6282   -1.5482    0.8411
  -19.6304  -21.7925   -1.5921    0.8896
  -19.9420  -22.8838   -1.4676    0.8126
  -21.3683  -24.2093   -0.9789    0.5841
  -29.0229   -6.4484    1.6216   -0.1891
  -28.9916   -0.2461    0.2846   -0.1309
  -24.1734    8.8734   -4.1142   -2.3066
  -23.8681   -3.2992   -3.2483   -2.3851
  -21.7389  -15.0883   -2.1914    0.0237
  -18.9516  -19.7262   -2.3038   -1.6040
  -16.8353  -18.1224   -4.7275   -0.9264
  -15.2560  -12.6735   -5.3879   -0.9260
   -6.9569  -18.9511   -8.6789    2.1193
   10.6994    2.4081  -17.5119    5.4556
   -0.4549  -11.8722   -0.8459    5.6137
   -0.9369  -12.4914    5.7753    2.0466
    1.4128  -15.2036    5.5870    1.7859
    8.7226   -9.8526   -7.1997    4.4585
   -6.6933  -12.4066    5.4910    4.8352
  -20.2685  -13.6622   15.4676    0.9272
  -21.5071  -10.8927   12.6159   -2.4366
  -27.2346   -8.2328    3.0603   -0.4365
  -29.2518   -6.3060   -0.1715    0.9861
  -29.4205   -4.4064    0.7760    0.0216
  -27.4382   -3.9096   -1.0303    0.4244
  -28.2355   -3.0870   -0.4631   -0.1497
  -26.3220    0.4237   -1.5920    0.2830
  -25.3180    4.6891   -1.7716    0.1550
  -25.2120    6.6948   -0.8559    0.2000
  -21.7089   10.5022   -2.0443    0.5004
  -20.1615   25.0678   -1.4720    1.4375
  -25.5118   19.6456    3.1978    0.0710
  -30.0777   23.5251    7.1805   -2.9149
  -33.0314   21.9572    6.5225   -3.2548
  -31.1470   25.9227   -0.9423   -2.5452
  -34.5613   25.1222    0.5909   -2.5831
  -34.3070   11.9047    1.7172   -1.3271
  -35.3624    8.5786    2.8023   -1.7522
  -36.3115    7.4015    2.1998   -1.4289
  -36.4438    7.5529    0.3144    0.1537
  -35.8468    4.6567   -0.6584   -0.9400
  -37.4025    4.2224    1.5131   -0.9001
  -36.2389    2.4706    0.2669   -1.0348
  -36.2815    0.4299    0.3524   -0.6375
  -34.7337    0.8450   -1.2432    0.2389
  -33.6854    0.0401   -1.2755    0.7190
  -30.3842    3.8028   -2.8396    0.4051
  -24.2591    9.2373   -6.0985    1.3985
  -20.3310   12.1502   -6.4990    3.4613
  -12.5273   13.6761   -6.8619    5.5919
   -5.6560   17.9118   -4.9085    4.3834
   -6.4412   18.4665    0.1422    3.7687
   -8.9066   14.4529    6.3581    1.1493
  -10.2508    2.7480    8.6298   -0.2261
  -12.9572   -3.6994    5.4503   -0.3266
  -16.2163   -8.2143    2.7298   -0.1161
  -17.9960  -13.4745    1.3896    1.8565
  -18.5313  -14.5899    0.4365    0.6827
  -19.2358  -17.7201   -0.4796    0.5553
  -19.7414  -19.8023   -0.9406    1.1736
  -20.4592  -22.0006   -0.7273    0.5981
  -18.8543  -23.6484   -2.3397    0.6980
  -19.1911  -25.7292   -2.2047    1.6783
  -18.4771  -25.5713   -2.4131    1.5430
  -19.2822  -25.7805   -1.5914    1.6269
  -18.6026  -25.5988   -2.6062    0.9233
  -17.4164  -25.3230   -3.4742    1.4655
  -18.0659  -24.3971   -3.3660    2.4310
  -17.9723  -23.4634   -2.4200    1.1533
  -18.2330  -19.4451   -2.5879    0.7597
  -17.3423  -15.1802   -2.7149    1.1004
  -11.4208  -10.8140   -7.0258   -0.7321
   -9.9376    1.7653   -5.9232    2.9467
    0.3829    8.0105   -8.9104    5.1149
    6.1484   16.1945   -7.7418    3.3388
    4.3985   18.5060   -1.6011    3.0728
    9.8342   23.5305   -0.5745    2.2898
    8.5410   28.1664    2.7507    1.8804
    2.7382   24.6919    7.4397    0.0783
   -1.1657   22.6384    9.9940   -2.5933
   -5.6277   19.8669    7.4934   -3.1627
   -4.1138   -3.9044    2.3532   -0.9251
   -6.9993  -14.5688    2.1942    0.0453
  -12.5222    4.6657    3.0922   -1.5442
  -11.4896  -12.3647    1.8539   -0.4907
  -12.8062  -19.6566    0.8917   -0.2068
  -14.9027  -23.0916    0.7818   -0.0566
  -15.4999  -20.0390   -0.9214    0.5770
  -17.1027  -14.2542   -0.2825    0.4152
  -16.0931  -13.0021   -0.7446    1.2936
  -19.9435  -15.9610    2.1168   -0.4905
  -18.1790  -19.6002    0.5257    0.5393
  -17.9908  -20.5476   -0.5059    0.3801
  -18.4635  -20.5255   -1.6260    1.1745
  -16.9701  -16.1932   -1.6214    0.8586
  -14.5687  -13.6060   -3.0829    1.2929
  -15.2691  -10.7253   -2.6211    0.9942
  -12.7926   -9.2284   -2.9698    0.6869
  -11.5408  -11.0188   -3.2367    0.3251
  -10.7129   -5.7369   -3.4920    0.4969
   -9.6036    0.5056   -2.2741    0.4559
  -11.2722    5.1798    0.0067    0.8601
  -11.6441   -0.1484    2.2226    0.2774
  -10.3855   -3.9469    0.8978   -0.1898
  -13.7335   -5.6149    1.2038   -0.1890
  -17.0145  -18.4182    2.0456    2.1963
  -15.7513  -21.1914    0.0211    0.4054
  -17.9349  -21.5191   -0.4204    1.4707
  -18.5147  -22.6129   -0.7769    1.6214
  -19.6522  -23.8683   -0.1862    2.6647
  -21.8110  -25.3157    0.1395    2.0984
  -20.3092  -26.0399   -0.9075    0.7407
  -20.7730  -25.0762   -0.9826    1.7769
  -19.9466  -24.8824   -1.7880    1.3913
  -21.8755  -25.3027   -0.4517    2.0946
  -22.8775  -26.4642   -0.4609    3.1488
  -23.0702  -26.5326   -0.2714    2.7186
  -22.6463  -26.4018   -1.2185    2.4325
  -21.4753  -26.1687   -1.9870    1.6063
  -20.8792  -23.9922   -2.4199    1.7981
  -18.0102  -21.3093   -4.4266    1.4809
  -17.6458  -17.2034   -3.7357    1.4380
  -17.9294  -22.4305   -2.5189    1.1581
  -17.3480  -21.3378   -2.4468    0.6943
  -16.8970  -21.2887   -2.3914   -0.1447
  -16.6106   -8.9360   -3.3118    0.1342
  -18.4406   -6.3069   -1.9944   -0.1522
  -18.6085   -6.3378   -1.9233   -0.0199
  -20.4312   -8.8257   -0.4389   -0.6545
  -19.2525   -8.5275   -1.4243   -0.2628
  -21.7981   -6.0290   -0.1528   -0.3318
  -22.0730   -4.9988   -0.8088    0.3368
  -21.8285   -6.0257   -0.4228   -0.5315
  -23.1244   -5.2211   -0.5837   -0.4719
  -23.3800   -5.2786   -0.5530   -0.3723
  -25.2262   -4.6021   -0.4300   -0.4279
  -23.3708   -5.2193   -1.2882   -0.2299
  -23.3849   -6.2668   -0.9511   -0.5650
  -24.8646   -7.5899   -0.3376   -0.2665
  -24.7865   -8.6163   -0.2178   -0.4544
  -23.2238   -9.2130   -2.2144   -0.0026
  -26.0356   -8.8085   -0.6547   -0.4437
  -25.1008   -7.5837   -1.1627   -0.2041
  -24.2715   -7.4085   -1.3622   -0.0217
  -22.6776   -5.9719   -2.9955    0.3959
  -18.6809   -7.1442   -4.4379    0.8248
  -16.0391   -1.4648   -5.3485    1.4321
  -14.2352    0.7372   -2.7261    1.1013
  -14.9455    1.3344    1.1295   -0.0758
  -14.9798   -0.8208    1.8423   -1.2516
  -15.3877   -1.8205    0.5665   -0.6188
  -16.1621   -2.9132   -0.4250   -0.5514
  -16.7733   -4.0726   -0.4167   -1.1565
  -18.9867   -5.5383    0.4024   -0.8729
  -19.6863   -5.6670    0.0401   -1.3139
  -19.6678   -6.6189   -0.8070   -0.6989
  -20.3850   -6.7135   -1.2501   -0.4409
  -20.8812   -7.8544   -0.7091   -0.4774
  -22.2633   -8.1822    0.3646   -1.0117
  -22.8883   -8.2779    0.0757   -0.5087
  -23.3284   -8.3432   -0.2378   -0.6132
  -22.8428   -8.2148   -0.8647   -0.6279
  -22.3360   -8.0930   -1.2212   -0.3174
  -22.3191   -8.0473   -1.5376    0.1501
  -21.9676   -9.0466   -1.1846   -0.4764
  -22.6034   -7.1246   -0.9046    0.2920
  -21.2578   -4.7439   -2.6751   -0.3525
  -18.3863    6.1203   -4.8363   -0.1740
  -13.0194    8.2958   -6.5731    0.3688
   -9.3435    9.9760   -5.2837    1.6194
   -7.0936   13.3593   -2.7518    2.4614
   -3.8777   13.8260   -1.0628    2.0475
   -7.1469    7.8563    2.1846    0.2413
   -9.6658    3.1159    4.4958   -0.5472
  -10.0123   -1.0168    3.9071   -0.9865
  -13.4752   -4.6598    2.5871   -1.4132
  -13.6325   -8.6191    0.4260   -0.6353
  -16.4197  -16.3006    0.8236   -0.6227
  -17.5584  -12.4097    0.1184   -1.2654
  -21.2736    2.1687    0.6642   -0.6182
  -22.2431   -0.9998   -0.0023   -0.0945
  -23.4306    2.8292    0.3321   -0.0513
  -21.7482   -1.8561   -0.8074    0.1578
  -20.4805   -9.7364   -1.3798    0.3098
  -21.2275   -4.7738   -1.2689    0.4401
  -22.0316   -5.0220    0.0599    0.0265
  -20.8749   -7.8568   -0.0690    0.1440
  -21.8266   -8.0355   -0.2595    0.2284
  -20.7577   -9.7780   -1.5903    0.6986
  -17.9335   -3.0198   -3.5205    0.7910
  -16.3085   15.7306   -5.5159    0.2744
  -10.2762   19.1126   -7.6652    2.2721
   -1.2358   24.1005   -9.7260    4.0921
    1.8985   16.1975   -3.6002    3.9787
    0.5924    9.2512    3.7443    1.6377
   -1.2364    1.4808    6.8164   -0.4646
   -4.8594   -3.2161    5.6017   -1.5917
   -7.5490   -4.5792    3.0222   -0.9775
   -9.0431   -4.7610    1.1939   -1.0854
  -10.5784    1.1595   -0.5211   -1.1948
  -10.7749    1.1177   -0.3013   -1.0934
  -12.1078    1.8976   -0.3026   -0.8538
  -11.1133   -3.0028   -0.2667   -0.5509
  -14.1423   -3.6360    1.0557   -0.4078
  -14.3168   -2.6421    0.3901   -0.9335
  -17.1793   -3.1948    1.1213   -0.4608
  -18.5632   -3.4995    1.5278   -0.9042
  -19.2002   -5.6533    1.6446   -0.3710
  -20.9013   -9.0182    1.5466   -0.6760
  -22.9329  -12.4684    1.9608   -0.2820
  -22.0269  -12.1738   -0.1882   -0.2179
  -19.4697   -6.4165   -2.8978    0.4409
  -18.4889   -1.0935   -3.2586    0.8009
  -12.9842   11.2954   -6.3314    0.4579
   -7.4877   14.5325   -7.2419    2.4598
   -0.4452   17.9494   -6.6670    3.8063
    6.0754   19.0137   -3.8072    4.3501
    2.4945   20.9834    2.3316    2.5085
   -0.6609   26.1779    5.9548    0.2253
   -2.4404   30.8797    6.1811   -0.4594
   -9.4135   20.3669    6.4064   -1.1812
  -11.9083    3.5651    6.4480   -1.4209
  -14.4022   -2.9245    4.8957   -1.4494
  -14.6412   -7.8743    1.5824   -1.3890
  -15.7751   -7.9786    0.0611   -0.8350
  -14.7309   -7.6478   -1.9302   -0.3114
  -14.8964   -5.6503   -1.6227   -0.2127
  -16.1503   -8.0068   -0.2519   -0.4881
  -15.8846   -9.0041   -0.0536   -0.8591
  -16.4793  -10.0766   -0.0318    1.2883
  -16.3418  -17.2196   -0.0146    0.0927
  -16.4524  -16.1817   -0.2600    0.8225
  -16.6238  -15.2275   -0.1704    0.0545
  -15.7552  -16.9935   -1.4521    0.6816
  -15.6614  -18.0039   -1.4138    0.7335
  -15.0753  -15.8019   -1.8193    1.7787
  -15.4319  -22.0075   -0.8778    2.9116
  -10.9177  -16.9670   -3.9118    0.6452
   -9.2303  -14.5786   -4.0719    1.6415
   -5.3602  -10.7256   -5.3202    1.3290
   -1.0734   -9.8849   -5.1121    2.1213
    0.8417   -4.5627   -3.2599    1.6329
    1.3651   -2.6955    0.5472    0.7916
    1.3677   -2.8467    2.0482   -0.3589
    0.5810  -11.0909    1.1040   -0.1409
   -0.7750  -10.2718    0.0918   -0.3162
   -1.4859  -11.3943   -0.7002   -0.5470
   -1.4777  -12.3150   -1.6825    0.1787
   -0.8277  -12.1107   -2.3596    0.9776
   -1.1810  -15.2034   -2.6331    1.3355
   -2.2610  -14.4818   -1.0439    1.5596
   -5.6047   -9.2004    0.9046   -0.7163
   -5.6727  -10.1888   -0.0666   -0.5476
   -6.7277   -7.2145   -1.4331    0.0695
   -6.6222  -12.2688   -1.5076    0.4066
   -7.2728  -15.4412   -0.7021    1.2912
   -7.6669  -22.6359   -0.6260    1.3584
   -6.2543  -18.3034   -1.6493    0.8163
   -6.1831   14.4696   -5.1985   -1.1039
   -4.8822   17.8113   -4.7414   -0.1420
    6.0857   23.2792   -8.3991    2.6830
   13.5967   27.7775   -7.7588    3.5011
   14.9641   29.8168   -2.8452    4.0998
   15.9851   27.5406    2.6433    1.9234
    6.1160   26.1291    9.0813   -2.0038
    1.1959   10.8462    9.8286   -2.9237
   -2.5454    0.1365    7.2969   -2.2056
   -8.5865    9.3128    5.4062   -2.2484
  -11.3790    6.8770    3.8020   -1.7682
  -13.9870    4.3752    3.5686   -1.4126
  -16.4811    3.9377    3.1875   -1.3462
  -17.8447    3.7054    2.3480   -1.9987
  -17.8126    3.8462    0.6259   -0.8394
  -16.6066    2.1609   -0.5712    0.5338
  -16.6254    3.1759   -0.4062    0.4100
  -15.3891    1.3355    0.4094    0.9137
  -15.1329    0.3258    0.8771    1.2107
  -16.3974   -8.1718    2.2189    0.1661
  -17.0638   -4.2257    1.6755   -0.2083
  -17.3700   21.2420   -0.7770   -1.7804
   -9.7889  -14.8523   -3.4771   -1.4396
  -10.9307  -16.1535   -2.0699   -0.9184
   -7.3468  -17.4115   -3.6561   -0.1083
   -6.6336  -19.2523   -4.2010   -0.0236
   -2.8159  -18.3331   -6.3615    1.5482
    8.0201  -14.9382   -9.8696    4.6270
    1.4708  -15.7959   -0.9361    1.8544
    0.0606  -16.3280    2.6432    0.5990
   -1.2568  -17.7438    3.2665   -1.1087
   -3.8123  -17.8861   -0.8675    0.9269
   -0.1042  -17.0432   -3.4514    0.7222
   -0.1504  -19.0810   -3.1335    0.8921
   -2.9733  -22.7641   -0.5330    2.6744
   -4.5524  -23.1443    0.9747    3.0983
   -3.4682  -23.9528   -0.2804    1.1539
   -4.2290  -24.0573   -1.4811   -0.0121
   -1.8951  -22.4582   -3.4591    0.8680
    0.4830  -21.9970   -3.7907    0.9031
   -0.4651  -23.2775   -2.3918    0.8720
    0.4497  -21.0735   -2.4482    0.6023
   -1.1311   -5.0438   -2.8570    0.2790
    1.0247    8.8387   -5.8402    0.9780
    1.8909   11.9039   -3.0479    1.0205
   -0.8788   11.0096    2.3358   -0.1405
   -1.8714    8.5409    4.9310   -2.1935
   -3.9906    4.1458    3.7213   -2.0653
   -5.7408    0.8810    1.9047   -1.8400
   -7.2807   -1.3625    0.7242   -1.4379
   -8.8867   -1.6301    0.3125   -1.3306
  -10.7166   -0.9413    0.6908   -0.6496
  -11.4017   -2.1159    0.7176   -1.1557
  -12.8289   -3.3494    0.2251   -0.6954
  -15.0023   -5.8358    1.3586   -0.1641
  -19.0343   -2.5537    2.8424    0.5943
  -17.8302  -15.5475    2.2153    0.5636
  -21.9880  -18.4303    3.6639    1.5984
  -23.8848  -17.7704    2.7619   -0.2104
  -21.4867  -15.0688   -0.7760    0.2072
  -23.3773  -10.2907   -0.9398    0.7073
  -22.3831   -8.0718   -0.8095    0.3247
  -21.9090    0.1275   -0.6864   -0.3163
  -20.1723    2.5624   -2.0536   -0.6011
  -17.7794   12.3273   -3.8227    0.1496
  -16.9960   13.3834   -2.0413    0.2908
  -16.3095   20.5137   -0.4136   -0.6722
  -18.7577   30.0657    1.7312   -1.5436
  -18.1267   12.8687    1.9483   -1.5185
  -17.1664    9.0012    1.3316   -1.0403
  -17.2788   11.0275    0.6837   -1.9296
  -18.4057   14.9638   -0.1331   -1.4109
  -18.3857   15.9581    0.2793   -1.4519
  -18.0264   13.9934    0.1015   -1.7927
  -15.7151   -6.9436    0.1489   -0.4540
  -15.9933   -8.9705   -0.7238   -0.2340
  -18.0686   -6.3496   -0.1918   -0.3185
  -17.2612   -8.1063   -1.9534    0.1793
  -17.3678  -11.1380   -1.9719    1.2923
  -18.9785   -3.3392   -1.2931    0.4781
  -21.2482   -1.8676    0.6320   -0.0436
  -22.7416   -1.1776    1.2757   -0.2373
  -26.5728    9.2343    2.4696   -0.7512
  -26.6875   12.3364    1.1546   -1.0862
  -26.5078   15.4545    0.7590   -0.9776
  -23.4607   25.4101   -2.7426   -1.0455
  -17.7921   31.8708   -6.4630    0.6144
  -12.3480   33.0406   -7.4330    2.2827
   -0.5731   24.2185   -8.6294    3.0965
    0.1050   28.0116   -1.8264    3.4690
    4.8273   21.6612   -0.6821    2.3464
   -0.1729   17.3407    3.6937    1.5424
  -11.2452   17.8567    8.9205   -1.0149
  -16.2550   11.7625    8.8671   -2.2288
  -19.9081    4.1221    6.0829   -1.5436
  -21.8894    3.9470    3.1873   -1.2333
  -21.7905   -3.0414    1.7686   -0.6841
  -23.5047   -8.4798    2.2443   -0.5179
  -25.3784   -0.7343    2.4017   -1.5731
  -25.5657   -4.7282    1.3032   -0.2191
  -28.7832  -10.5143    2.7053   -0.5701
  -30.5687   -9.8470    3.0245   -0.8720
  -30.9763  -12.9238    1.9110   -0.6192
  -31.5698  -17.0383    1.1191    0.0947
  -33.1297  -18.3161    0.7788    0.1656
  -33.9321  -19.4983    0.7748   -0.0167
  -28.8944  -13.1859   -3.5021    1.4802
  -25.8329   -1.2160   -6.2304    2.8733
  -19.3942   26.6756   -9.3537    2.9916
  -13.4917   26.6485   -6.6325    2.9271
   -7.4487   34.7866   -3.9267    2.5489
   -0.9867   28.6958   -1.2067    2.1098
    3.7825   25.5304   -0.1531    2.9931
    5.4293   35.8438    2.3535    2.0501
    0.9622   34.7302    5.9587    0.5794
   -5.9568   26.8204   11.3258   -2.1515
  -10.5235   13.7668    9.9616   -2.8132
  -13.0658   10.4896    5.4671   -2.4877
  -13.7109    8.6405    0.9595   -1.8879
  -13.4779    8.8184   -0.7749   -1.0657
  -13.5330    6.7271    0.0493   -1.0571
  -10.4346   -3.8390   -0.6478    0.1119
  -15.2586   -3.8515    2.1538    1.1693
  -16.5000  -12.2693    2.4186    0.5357
  -18.4020  -17.7103    2.2888    1.5531
  -19.8843  -21.9321    0.8838    2.5515
  -19.9217  -23.9406   -0.1073    1.6386
  -21.4540  -25.2733    0.6806    2.4231
  -21.4114  -26.2409   -0.0041    2.5847
  -23.4140  -16.4730   -0.0347    1.9366
  -22.6895  -25.4236   -0.5577    2.4481
  -24.3869  -20.6982   -0.3548    1.6933
  -18.8085  -14.3655   -4.1092    0.5867
  -15.0966  -18.7216   -4.8368    0.9327
  -11.3816   -8.6376   -7.1913    1.7818
   -5.6744   -4.4111   -7.7542    3.0494
    7.1562    3.4943  -11.5777    5.0142
    2.9085    4.9816   -0.3884    3.7712
    0.8493    8.1023    6.3123    0.2030
   -4.1880    4.7039   10.3165   -2.6182
   -7.0745    6.5468    4.3504   -2.7282
   -9.1078    5.3489    1.2987   -2.2580
  -10.0771   -4.9066    0.4841   -1.1592
  -11.3462   -5.1924    0.9136   -1.5279
  -11.1334   -9.0909   -0.5319   -0.5283
  -13.0928  -12.5740    0.1761   -0.6583
  -14.9999   -5.8054    0.2090   -0.7481
  -15.7666   -5.9101   -0.4557   -0.3861
  -17.3137   -5.1534   -0.5219   -0.5667
  -16.5674   -8.0382   -0.6971    0.0084
  -18.6385   -4.4754    0.5286   -1.1402
  -14.4480   -2.4615   -2.4456    0.0249
  -13.7781    0.7894   -3.3776    1.0349
   -8.9240    5.9985   -6.1633    2.4114
   -2.0381   20.5546   -7.0756    1.7482
    5.2659   26.0172   -4.3924    4.2999
   12.3756   30.0669   -0.4387    1.0603
   17.5485   25.8445    0.9183    1.0820
   16.4034   41.1875   -1.5640    2.6803
   20.4915   32.7036   -0.4550    1.5674
   19.4089   29.0721    3.0053   -1.5780
    9.3777   24.8480    7.5743   -1.1876
   -0.9053   14.5385   10.2138   -2.4260
   -3.9983    9.0354    7.0120   -2.2338
   -6.8426    5.7235    3.0438   -1.2349
   -9.1881    1.3359    1.8090   -0.4323
   -8.5797   -5.6070    1.3367    0.5987
   -9.2817  -10.8698    1.3139   -0.1618
  -12.1623  -13.4411    1.8323    0.2990
  -16.2570   -3.0952    3.0014   -0.2517
  -14.3696   -1.5653    0.3374    0.3469
  -13.3291    0.7790   -1.4774    0.5694
  -14.5896    3.5751   -0.5184    0.9479
  -12.8521    2.8336    0.0537    0.8577
  -12.0497    1.9358    0.3532    0.7706
  -11.9743    6.0593   -0.4208    0.3834
   -8.6541    3.6967   -1.8811    0.6056
   -1.9098    1.1096   -5.7704    0.9652
    3.0605    4.2723   -7.4245    2.5881
    6.0801   -3.5439   -3.7948    2.6111
    7.9783   -4.4673   -0.0710    1.4553
    8.6076   -8.5445    1.0542    0.9606
    7.3004   -9.7748    0.3813    0.6280
    7.9522  -10.6357   -0.3342    0.6924
    5.3552  -15.2395    0.5028    0.9780
    5.2042  -18.2098   -1.0148    1.0113
    3.9562  -20.5713   -0.0433    0.4793
    4.6848  -21.3522   -1.3736    0.8571
    5.3035  -21.2406   -1.5768    0.5268
    6.0134  -21.0228   -2.5456    1.1302
    5.1206  -21.2494   -1.5479    1.3193
    4.2853  -21.4203   -1.4539    0.8777
    4.6780  -22.3552   -1.7907    0.6331
    3.0933  -22.6443   -1.5936    1.0357
    2.9102  -22.6702   -1.7729    1.2652
    2.9739  -23.6463   -2.0894    1.5921
    0.7445  -25.0908   -1.2688    2.9120
   -0.9355  -25.4351   -0.4264    3.3593
    1.5931  -24.9476   -1.8810    1.3509
    2.0761  -24.8102   -2.4481    2.0901
    4.3089  -18.2075   -4.1573    1.0479
    8.4705   -0.9755   -6.9087    0.8924
   18.8014    3.5039  -12.1926    3.6758
   28.0966   21.6561  -12.3859    4.2736
   32.5206   14.8372   -2.7490    5.9391
   35.7541   12.7380    5.3111    2.5927
   26.4583    5.2247   13.6784   -0.8807
   21.1382   -0.8368   11.6307   -2.8236
   16.1648   -3.5620    7.2150   -2.6248
   12.2698   -4.8423    1.4569   -0.2479
   10.3182  -12.3420    1.5586   -0.1415
    9.7344  -14.4716    0.7566   -0.6225
    7.0968  -15.9665    0.9607    0.3256
    5.6646  -16.1539   -0.1120    0.5012
    4.9030  -15.2430   -0.6527    0.7230
    3.9404  -14.3945   -0.4692    1.0674
    2.1273  -16.8946    1.2828    0.5619
   -0.3831  -20.4661    2.3650    1.2798
   -2.3300  -23.8218    1.7176    2.0216
   -3.1783  -23.9107    0.5756    2.1317
   -1.9552  -22.5735   -1.2165    1.3706
   -0.3530  -21.2475   -1.6343    0.9646
    5.1229  -13.8701   -5.7994    1.0022
    7.2541  -13.4142   -5.2213    2.6545
   12.7015   -6.2451   -5.7675    2.7915
   13.6361   -5.3557   -1.2217    2.1754
   16.0020   -4.9788   -0.8261    1.2036
   15.2248   -3.2636    1.0735   -0.0240
   13.2915   -3.5917    1.0218    0.2788
   10.5304   -4.2212    2.8682    0.0443
    8.5277   -6.6080    2.5759    0.3772
    7.4280   -8.7712    0.9357    0.3290
    5.0933   -6.1546    1.0233    0.1955
    4.1620   -7.3173    0.6974    0.8442
    3.3693   -8.4454    0.0320    0.4737
    3.7167  -10.3397   -1.1879    0.7981
    3.3865  -10.3961   -1.2050    0.5209
    3.4493  -12.3801   -1.3844    1.3546
    2.8853  -13.5992   -0.2847    0.9204
    1.9064  -14.7963   -0.3389    0.9287
    2.1198  -15.7355   -1.2237    0.9163
    1.7804  -15.7315   -1.6245    1.7842
    2.9006  -13.4892   -1.8981    1.4680
    8.9994    1.0807   -6.0450    0.4822
   15.0594    9.6466   -9.2522    2.6131
   26.2807    6.9329  -10.8852    5.3922
   33.5270    4.9394   -5.0564    5.5912
   35.1381   12.9572    1.2339    3.8619
   27.2472   12.7787   10.4308   -0.1126
   22.7678    3.6831   10.3061   -1.8762
   19.4764   -5.9389    7.0213   -1.6676
   16.8479  -13.2352    2.1770   -0.6884
   15.1050  -16.4854    0.5005   -0.3382
   14.7192  -17.5094   -0.3507    0.3660
   13.2746  -16.7462   -0.3986    0.7902
   12.3465  -15.8942   -0.6039    0.5656
   12.3576  -16.9367   -0.1674    1.0810
   11.3563  -19.1575   -0.3079    0.9666
   11.2271  -21.2183   -0.5278    0.8121
    7.3664  -22.9350    0.3483    2.8831
    3.9378  -22.6259    2.0696    3.6523
    4.6955  -23.5375    1.5790    1.9163
    5.6316  -22.2987   -0.0686    0.6142
    5.8213  -21.1698   -1.3429    0.5557
    4.5063  -21.4439   -0.2895    1.5063
   11.0518  -16.9348   -4.2312    1.3358
   11.4257  -10.7346   -3.7628    1.9497
    7.4850  -12.7498    0.3898    1.1071
    6.7884  -12.0027    1.7042   -0.1090
    5.9204  -11.0904    0.2533   -0.5323
    4.7630  -12.2147   -0.9742    0.2652
    4.0698  -14.4159   -0.5066    0.1796
    3.1222  -10.5672   -0.0143   -0.1326
    1.4397   -4.7259   -0.4753   -0.0436
   -1.3693   -0.2434    1.0480    0.0964
    0.7041  -18.1016   -0.1742    0.4431
   -0.7767  -14.3220   -0.1852   -0.0219
   -0.5211  -15.1987   -1.8461    0.2618
   -1.8872  -18.5232   -1.1535    0.8348
   -1.5141  -23.5404   -0.8027    1.8427
   -3.6285  -24.0500   -0.2575   -0.3396
   -3.9469  -21.9782   -1.2464    0.6770
   -1.4724  -20.4741   -2.4937   -0.7215
    3.3865  -21.3406   -6.1133    0.1392
    7.4873  -15.3696   -7.2465    0.7607
    0.8696  -13.8960    0.4142    4.0308
    3.1352  -19.9141    3.0722   -0.3939
    5.9371  -19.3426    0.3295   -2.6613
    5.0864  -21.2673   -3.0781   -1.1938
    3.6481  -20.4857   -2.8957   -0.8096
    5.3165  -20.1885   -3.1951   -1.2745
    4.3631  -21.3784   -3.0349   -0.8198
    4.8910  -21.2267   -3.4403   -0.1155
    5.2495  -22.1964   -3.2489   -0.2312
    5.6979  -23.0896   -3.3500    0.7910
    5.2165  -23.2315   -2.2765    0.8969
    4.1214  -22.5681   -1.1966   -0.8178
    3.2530  -23.7326   -1.3587   -0.3106
    3.3799  -23.6143   -2.8440   -0.5097
    3.9949  -23.4805   -3.0564   -0.3365
    3.9337    2.9826   -4.6783   -2.5134
    5.4767   10.4485   -2.5859   -0.0085
    8.5172   10.8649   -0.3012   -0.3842
   10.3018    8.9553    1.7036   -1.3449
    9.6637   -0.1430   -0.1194   -0.1043
   -2.9490   -4.9689    7.1093   -0.1833
   -2.0627  -10.7939    4.0388   -0.7447
   -2.0783  -13.5906   -0.4412   -0.6782
    1.4915  -11.5086   -5.8620    0.4656
    2.2436  -13.5627   -3.4964    0.1808
   -5.0814  -15.2359    2.3618    1.3186
   -6.7047   -6.5601    2.5522   -3.3162
   -9.5215   -6.0291    0.9571   -4.1010
  -10.2445   -6.9582   -2.2325   -3.0613
  -15.5829   -2.9521   -1.0204   -3.6212
  -12.8157   15.1041   -4.9492   -4.1518
   -8.6474   37.4159   -5.9031   -2.7084
   -5.3373   28.5968   -1.8958   -3.4409
   -6.3921   27.8515    4.2714   -6.7043
   -1.5305   22.3450   -4.6789   -1.9588
    9.5946    4.6219   -9.8416    3.5573
   14.8686   -2.4664   -7.8061    5.8372
   26.2026   -1.4742   -5.8042    6.0665
   18.8224    0.3203    5.8557    1.8172
   11.3873    3.6715   10.0928   -0.6722
   14.4762    4.6384    3.3062    1.1910
   34.1506    4.3458  -15.6245    1.3461
   37.5974   12.8092   -9.6222    1.2423
   31.0622    6.5791    4.7619   -1.5043
   27.6690    4.3649   10.4225   -5.4951
   28.7356    3.2032    0.9739   -2.6130
   32.4506    0.1539   -3.4137   -0.4275
   31.5059   -3.1354   -1.7730   -0.5309
   30.4342   -6.6504    1.5748   -1.2556
   35.0347  -11.4672   -4.1072    1.2707
   41.0656   -7.8380   -9.0485    4.7254
   42.2573   -8.0050   -2.8380    3.5997
   41.3075   -7.6611    3.5477   -0.0322
   31.5187  -12.0329    9.7208   -1.1051
   35.5402   -9.6089   -0.8675   -0.2582
   36.8003   -4.9702   -5.0591    1.2212
   42.7399    1.5840   -8.2589    3.1463
   36.7285    6.6925    3.4864   -0.8491
   29.7202    9.9774    9.7367   -3.0704
   24.4049   14.0291    7.6973   -6.1795
   23.4003   17.4515   -0.5340   -4.9232
   27.8053   19.7565   -6.3230   -2.3215
   34.0613   19.1988   -8.5002    0.4619
   57.7806   20.2240  -15.7467    4.2110
   51.0574   16.9605    0.5438    3.4417
   42.8562   14.3481   14.0300   -2.9598
   54.3627   -4.7111    7.6665   -4.0437
   42.8630   -9.4510    2.7220   -0.2448
   43.5001  -13.9739   -2.2354    2.8548
   51.1000  -12.3577   -5.1067    3.9745
   53.0353  -12.8572   -5.2641    6.1146
   39.6565  -16.3456    9.9826    3.9550
   44.2934  -16.6622    8.0668   -1.7589
   39.1515  -17.4713    4.7522   -1.7308
   36.0837  -17.4952   -2.0158    1.0787
   45.7909  -14.2966   -7.3469    2.9124
   37.2111  -16.4096    1.2539    1.8730
   37.1941  -16.5851    2.5453   -0.8935
   36.5497  -14.8413    3.2908   -2.4447
   27.4663  -13.3148    1.7219   -0.8624
   28.4285   -4.9657   -0.2745   -2.7915
   24.7554   -6.6252   -0.0369   -1.0306
   30.5389   -6.2608   -5.0503   -1.3176
   29.1812   -5.6096   -2.8650   -0.6991
   32.2386   -6.9704   -4.6764   -1.0144
   29.8345   -9.6239   -1.9746   -1.0885
   30.2910  -11.4013   -3.6325   -0.0720
   33.0745  -16.9917   -3.4524    0.5579
   32.7709  -17.0917   -1.9682    1.5666
   33.7280  -16.9636   -1.2872    1.1950
   33.4062  -17.1464    0.1224    0.5203
   32.6633  -18.3756    0.0996   -0.8165
   34.2358  -17.8255   -3.8242   -0.0210
   34.5560  -17.5517   -5.5789    2.1483
   39.2202  -16.5386   -7.1203    2.3968
   43.9348  -15.9042   -4.3602    1.1147
   43.2975  -13.1542   -1.8404    0.4701
   40.2251  -10.8520    0.3294   -1.3927
   39.5241   -5.7591   -1.9795   -0.6869
   40.1940    3.6534   -3.8102   -1.0396
   49.5766    5.7832   -8.2545    1.2444
   54.3589   10.5772   -5.0165    1.4845
   57.2210    3.7361   -0.9974    1.1191
   57.2892    5.4737    2.6950   -0.6291
   55.4115    3.0928    2.1024   -1.4061
   53.7497   -3.2975    1.5022   -1.2624
   51.1435   -6.8000    1.0755   -1.1132
   50.4399   -8.8751   -0.4268   -0.9685
   47.8638  -11.3574   -0.5652   -0.3344
   46.5314  -12.6354   -0.6075   -0.8226
   44.9722  -11.9629   -0.1477   -1.2488
   43.1818  -11.2485   -0.1944   -0.7755
   42.0610  -11.4752   -0.2771   -1.0561
   40.3346  -10.8021    0.0708   -1.3848
   38.1236   -8.1914    0.6227   -1.3059
   37.9601   -7.1876    0.3232   -1.3489
   36.6327   -7.4337    0.2663   -1.5905
   38.0271   -9.1420   -0.8949   -1.2468
   37.5678   -8.2157   -0.8061   -1.3931
   38.1307   -5.0075   -1.5405   -1.2628
   37.4463    2.9198   -0.7108   -1.8623
   40.3617    8.6890   -2.9719   -2.0341
   44.8465   10.7434   -5.0750   -0.7201
   50.9183   10.9164   -5.0429    0.4110
   57.2455   13.1496   -4.5331    0.8508
   55.1187   14.3960    1.6895   -0.0121
   52.7278    7.4916    6.0540   -1.9788
   49.8158    2.5633    8.6530   -4.4428
   46.8237    0.2460    4.3046   -3.4309
   44.1250   -0.0288    0.9645   -2.9974
   42.7694   -1.2431    0.4284   -2.6301
   41.6700   -2.4763    0.5050   -2.5945
   41.2015   -1.5075   -0.2165   -2.5496
   40.0069   -2.7440   -0.1869   -2.4142
   39.5136   -4.8428   -0.5473   -2.1172
   40.1871   -5.7185   -0.8387   -1.9902
   39.1070   -6.9402   -0.3839   -1.3785
   39.0341   -6.9330   -0.8568   -1.5685
   39.4130   -8.8821   -1.0743   -1.3800
   39.5079   -8.8235   -1.6518   -1.2360
   38.7650   -7.9567   -1.3423   -0.9336
   41.1872    1.7202   -2.8143   -1.8112
   43.2791    8.2912   -3.8957   -1.7825
   48.1197   12.4391   -6.0454   -0.9059
   62.3322   17.7285  -11.5456    3.2796
   70.9385   20.2697   -8.6644    4.3455
   62.5330   21.7719    6.8726    2.7265
   58.3877   12.9013   17.0485   -3.9850
   52.8876   10.8900   14.1335   -6.0103
   46.6699    6.1858    6.3005   -4.3759
   43.3620   -0.2436    2.5053   -2.9605
   42.6521   -2.3027    0.9943   -2.2437
   41.3910   -4.5421    0.2688   -2.5384
   40.1626   -5.7608   -0.0894   -2.2980
   39.1679   -6.9348   -0.1238   -1.3503
   39.8331   -7.7416   -1.1997   -0.8285
   37.0415   -7.3412    0.3554   -1.0464
   36.4298   -6.4526    0.5956   -1.1707
   35.6528   -6.6463    1.0090   -1.5225
   35.2024   -7.7011    0.1798   -1.6704
   38.1684   -4.9099   -2.7075    0.0067
   39.9805    2.6941   -4.5073    0.6230
   40.0534   14.7918   -1.7963    0.1699
   46.2228   22.0316   -1.3837   -0.0642
   52.5983   23.1999   -0.3039   -0.3432
   59.7190   24.7122   -2.2058    0.9697
   62.8349   25.0463    1.8056    0.5247
   70.3495   25.5359    0.6080    0.5941
   68.1078   19.6079    6.0475   -1.6671
   58.6683   15.3696   11.5510   -3.3065
   55.8735    9.6603   10.8250   -5.1778
   50.1381    4.8060    5.9315   -4.7530
   46.7117    2.5152    1.1835   -2.7333
   45.4633    1.2391    1.2981   -3.2778
   43.6803    2.9650    0.7602   -3.1208
   42.0058    2.6606    0.6562   -3.0065
   42.0312    0.6988   -0.2041   -2.3985
   41.5202   -2.4350   -0.0494   -1.7001
   39.6132   -3.8345    0.4672   -1.5040
   40.2588   -6.7433   -0.0517   -1.6258
   38.5369   -8.1048    0.2977   -1.3458
   38.5055   -8.0362   -0.5349   -0.4866
   39.0927   -7.8362   -1.8168    0.0989
   44.0257    2.5140   -6.2139    0.1587
   51.2445   14.1980   -7.6079    1.7148
   52.1712   14.1871   -3.2803    1.7655
   55.5538   13.3808    2.4269   -0.1958
   62.0912   11.7425   -0.2120   -0.5930
   61.4315    6.2843    2.7933   -1.0393
   55.8795    3.9267    6.8848   -2.3749
   56.2184   -6.2338    5.6258   -3.5708
   50.2236   -3.0598    2.2599   -3.3125
   48.4308   -4.1566   -0.7826   -1.5964
   46.5770   -4.5720    0.0708   -2.1640
   46.1033   -6.6992   -0.0981   -2.4383
   44.2299   -8.0950    0.3048   -2.3983
   44.6071   -6.9052   -1.0083   -1.9715
   41.2168   -6.5741    0.1151   -1.5120
   40.5068   -4.6702   -0.4421   -2.0354
   39.7043   -5.8370   -0.3453   -2.0330
   39.0969   -5.9275   -0.6778   -1.9984
   38.5520   -7.0897   -0.2939   -2.4576
   37.9539   -8.1672   -0.6272   -1.5620
   39.5787   -5.6850   -2.3978    0.2008
   39.5426    0.4288   -2.4502   -0.3459
   43.8813    8.4628   -3.0371    1.1499
   50.7595   27.0615   -3.5474   -1.2571
   62.1736   24.3259   -5.7450    0.3316
   71.7802   27.2556   -5.1449    2.3543
   73.8291   25.1741    1.6865    1.3676
   69.3338   21.6482   10.2638   -0.8213
   59.7523   15.1791   16.2050   -5.2118
   51.7621    8.7950   12.1657   -5.6707
   50.3593    8.0640    4.3054   -3.5158
   48.5480    4.8952    0.9918   -2.7300
   47.4419    2.7050    0.3580   -2.2864
   46.7637   -1.5295    0.9815   -2.2939
   45.9016   -1.6649    0.7006   -1.9244
   42.9037   -1.2403    1.3756   -1.9953
   41.8593   -1.4229    1.2875   -1.8359
   42.1662   -4.4163    0.9711   -1.8067
   40.3920   -5.7640    1.1216   -1.8262
   41.4975   -6.4999   -0.0727   -1.1198
   42.2028   -5.2202   -2.1345   -0.1551
   45.0460    0.5848   -4.4784    0.6339
   49.2285   14.6199   -4.7946    0.5605
   56.8050   28.3104   -5.1220    0.3413
   63.3580   29.3912   -1.8002    0.3727
   72.5423   29.1336   -1.8731    1.4115
   78.6540   33.3285   -0.7202    1.3254
   75.5389   28.2116    6.3530    0.3803
   72.0151   25.0297   11.7217   -2.4068
   62.7166   23.0287   13.7495   -4.7909
   54.8197   20.6876   10.6621   -5.2489
   51.6876   16.3698    5.8014   -3.8798
   50.3381   14.2915    2.7284   -3.2121
   50.4014   12.3721    1.0358   -2.5576
   49.7784    0.0582    1.3911   -1.4905
   47.5748    2.6873    1.3826   -1.7955
   46.0140   -0.6273    1.2784   -0.9893
   43.2258   -2.1654    1.5599   -0.9662
   42.3713   -8.4312    1.7561   -0.6624
   41.2100   -6.5735    1.0408   -0.7201
   39.7915   -6.8192    0.6996   -0.5019
   41.1497   -3.4332   -1.0575   -0.3370
   47.3437    3.1841   -6.4169    1.2721
   48.0801   12.3839   -3.8264    1.6520
   53.4501   14.2524   -1.2970    0.9330
   58.3717   10.8907    1.5872    0.5813
   63.2565    4.8436   -0.8266    0.9278
   57.4790    5.4455    4.0178   -0.7679
   65.4497   10.4512   -2.5537    0.3626
   56.5258    6.2645    4.2787   -0.4557
   53.6942    2.7595    3.5070   -0.7899
   53.2517   -1.6764    5.5377   -3.1086
   48.6613   -1.1980    1.5807   -1.4053
   49.9992   -6.9595    0.0519   -0.9979
   48.0854   -3.1891   -0.5443   -0.7301
   46.3407   -4.5504   -0.0298   -0.3826
   45.7910   -8.7543    0.4044   -0.5203
   44.0608   -7.0533    0.6882   -0.7930
   43.1129   -5.1875    0.7111   -0.7587
   42.0541   -7.4431    0.9252   -0.6265
   40.1316   -6.8163    1.4073   -1.0394
   38.6746   -3.0227    1.2300   -1.4278
   40.1478   -1.6144   -0.5517   -0.9376
   41.1371   -2.4050   -1.5001   -1.1581
   41.3148    0.6499   -1.1173   -1.0415
   41.5964    3.6570   -0.6692   -2.6861
   47.1069    0.9351   -4.8225   -0.5682
   49.8205    1.4639   -5.2210   -0.6440
   49.5709   -0.7284   -2.6592    0.0222
   48.2391   -4.2885    0.6673   -1.6736
   47.1435   -4.4941    0.3986   -1.7539
   45.7099   -6.7440   -0.0403   -1.2603
   42.9712   -5.2774    0.8028   -1.9493
   41.8114   -5.5212    0.8242   -2.4335
   40.3354   -3.7121   -0.0153   -2.3066
   39.5236   -3.7874   -0.6079   -1.4022
   38.5680   -2.9666   -0.3567   -1.6494
   37.5928   -3.2194    0.8158   -1.6360
   36.3931   -4.4668    0.7874   -1.6568
   35.6162   -6.6434    0.4910   -1.9343
   38.3171   -4.9307   -2.6107   -1.2541
   40.0714    1.6553   -4.6521   -0.5053
   45.2359   11.9135   -5.4987    1.0139
   47.7588   24.4217   -3.0424   -0.8138
   56.2834   13.8167   -2.1203    0.4354
   69.5594   10.5260   -5.1558    2.8130
   61.2217    8.1194    6.0104   -0.4971
   57.8343    6.1400    9.5255   -3.3047
   51.8552    1.8029   10.3218   -4.7422
   46.5329   -1.7159    2.8140   -3.4439
   43.9331   -3.1663    2.2579   -2.6642
   41.0559   -1.5836    1.4425   -2.0210
   39.9688   -3.8252    1.3114   -2.1257
   38.7641   -3.0250    1.0772   -2.0935
   37.3381   -3.2580    0.7968   -1.7935
   36.2840   -4.4794    0.9049   -1.7131
   35.9217   -5.5627    0.7079   -1.7316
   36.7520   -4.3009   -0.7376   -1.4962
   37.5316    0.0027   -2.1176   -1.0692
   39.7492   15.7790   -4.4901   -1.7935
   50.8303   -0.0476   -8.1650    3.4222
   51.3562   12.0374   -4.1328    1.9069
   48.1450   12.6604    6.3555   -1.8414
   41.4451   16.2146    8.8330   -5.4928
   44.4407    5.9649    2.2639   -3.6936
   44.7819   -7.6759   -3.1956    0.4685
   54.2499   -7.4509   -9.1420    2.8227
   43.6168  -10.2989    4.2013    0.7035
   54.5566   -7.9192   -1.9512    2.4538
   44.1957   -9.2067    3.9082    0.8037
   48.5942  -11.8937   -2.8536    3.6443
   52.7416  -12.3867    0.0952    2.4433
   51.5732  -11.6441    1.0978    1.6295
   46.1598  -14.0485    6.1497    1.2980
   47.6247  -14.6499    2.6006    0.6778
   48.5945  -12.9878   -3.7257    2.9125
   51.8902    1.1891   -7.9315    3.8668
   58.7352    3.4820   -6.9097    4.0371
   34.9410    4.9581   12.8150    2.7913
   39.8654  -16.6794   11.5047   -1.8206
   42.8197  -11.5469    1.8298   -1.3676
   41.3016   -8.0168   -6.5286    2.7671
   43.3293   -7.8777   -2.9361    1.8019
   38.7922  -10.3077    4.7117   -1.0398
   37.7487  -10.5859    4.4659   -2.3402
   36.0279  -12.7401    1.1301   -1.4390
   35.3155  -11.5925   -1.9235   -0.4233
   32.7588  -13.2221   -0.1876   -1.0052
   33.7891  -13.9682   -1.3757   -0.7042
   32.2528  -17.3043   -1.5613   -0.3544
   31.6889  -17.3311   -2.7026   -0.5211
   30.4782  -16.5904   -1.9200   -0.1395
   30.5928  -16.5695   -2.0361   -0.4909
   30.4785  -16.5665   -2.3988   -0.5995
   29.0375  -16.7903   -2.4673    0.3748
   31.0543  -15.3419   -3.4129    0.6163
   31.9821  -10.0905   -3.1532    0.9750
   34.0883    7.6574   -4.3774   -0.1812
   33.9524   14.6189   -1.7485   -0.1949
   43.9020   17.9928   -7.6249    1.7813
   58.4318   17.9832  -10.5602    4.8043
   58.1964   18.5074   -3.4463    3.5427
   53.9891   14.9335    5.8983   -0.9573
   48.5745    9.4711    9.5550   -3.0679
   42.8825    4.5896    5.5325   -2.5527
   40.6842    0.3326    2.1568   -1.5196
   39.2928   -1.8682    0.5970   -1.6591
   36.8072   -6.3727    0.7247   -0.9908
   35.3820   -6.6698    0.9100   -0.7671
   34.4649   -9.8716    0.5913   -0.7166
   31.8719  -10.3310    0.7132   -0.1318
   32.8885  -11.1033   -0.3876   -0.3876
   29.5158  -10.7800    0.8051   -0.4941
   29.4758  -12.8210    0.6064   -0.4125
   28.8098  -12.9198    0.2496   -0.1721
   29.1769  -11.7593   -0.7984    0.2099
   32.2229   -6.9454   -3.6455    0.8407
   36.3568    2.1560   -6.1527    1.9403
   40.7978   11.2160   -6.2496    2.7739
   50.5628   17.2107   -7.0841    2.9566
   57.1423   15.2355   -4.0350    3.4801
   58.0327   16.1527    0.8801    2.0222
   60.7106   20.4742    4.5747    1.4497
   59.3728   20.0223    6.4954   -0.4246
   64.4733   20.1799    2.9891    0.5253
   56.4490   15.3570    6.2846   -1.2103
   48.9564    8.5143   10.1985   -3.4725
   45.6198    2.8089    8.6971   -4.3928
   42.8876    0.6241    3.0935   -3.4006
   41.3579   -0.4055   -0.3689   -1.6984
   41.2474   -0.3955   -0.5506   -1.4378
   40.6211   -2.5073   -0.4405   -0.0092
   38.3964   -4.0544    1.0188   -0.4873
   37.2846   -6.3516    1.3434   -1.2928
   35.8291   -8.6517    1.1584   -1.1195
   35.5037   -9.6606    0.3092   -0.8322
   35.8809  -10.5239   -1.1019   -0.2528
   36.2010   -4.2752   -2.4226   -0.2516
   39.9874    2.6396   -3.8429    0.1018
   44.5203   22.9661   -6.0971   -0.3295
   50.3731   27.1667   -5.7198    0.3792
   56.8680   17.0386   -2.6544    0.5514
   56.5961   13.3876    4.6808   -1.4796
   54.9180   13.8916    6.0116   -3.9963
   51.2240    7.1304    5.1520   -4.0793
   46.7518    3.3913    3.0855   -3.4694
   44.6041    4.0427    2.3150   -3.7773
   42.9992    4.8809    0.8763   -2.9012
   41.8494    2.6575    0.5855   -2.6913
   42.5056    1.8113   -0.2395   -2.4685
   41.7216    1.6406    0.2287   -2.3514
   40.4437    0.3940    0.5120   -1.7496
   39.5244    0.1781    0.9704   -1.7536
   39.2460   -1.8635    0.2177   -1.7168
   38.8355   -1.9327   -0.0257   -1.9600
   38.0178   -2.0642   -0.0816   -1.5264
   38.4963    0.0917   -0.8327   -1.6177
   38.3005    1.0990   -1.0142   -1.2355
   45.5985   12.9846   -7.0073   -1.1191
   51.9736   19.4911   -8.1763    0.9381
   65.7133   23.4361  -11.0345    3.4471
   63.4164   13.7618    4.8187    1.1865
   61.1083    5.6714   11.1761   -2.8924
   57.1699    1.5907   12.0557   -6.4498
   41.6449   -5.0010    7.8121   -3.1403
   40.6299  -13.0556    4.5932   -1.1369
   38.9984  -12.2652    2.9951   -1.7596
   39.8396  -10.8212   -1.1840   -1.7529
   39.2675  -11.9208   -1.5137   -1.6105
   37.7765  -11.2043   -0.9058   -1.1980
   38.1417  -11.1610   -0.7244   -1.2025
   37.0511  -11.3757   -0.5010   -1.0281
   35.5644   -9.6324   -0.4045   -1.3585
   35.0891  -11.7348   -0.2940   -0.4382
   34.4929  -13.8916   -0.1407   -0.5679
   33.7963  -14.0085   -0.3502   -0.2254
   33.9016  -15.9886   -1.1973   -0.6871
   33.5345  -12.9653   -1.8399   -0.3048
   35.7852   -8.3819   -3.1920   -0.2245
   38.3184    0.3235   -4.7871   -0.2442
   39.3247   12.8146   -5.2886    0.2494
   46.1195   16.1535   -4.7860    1.2920
   53.7308   21.6911   -4.2574    0.7163
   51.9833   14.6035    4.3473   -1.4369
   51.6403   10.2765    5.9081   -3.2644
   49.4316    7.8589    4.2496   -3.4355
   44.8920    4.2449    0.8486   -2.1107
   44.3150    0.0857    0.3126   -2.3833
   42.7699   -2.2781    0.5424   -2.3664
   42.6870   -4.2083   -0.7528   -1.3453
   41.0130   -5.5173   -0.5566   -0.6847
   40.7015   -9.6919   -0.1170   -0.8624
   39.7348  -10.8864   -0.2007   -0.4352
   38.0792  -11.1911   -0.1771   -0.6113
   38.0322  -14.1857   -0.7726    0.0564
   35.9280  -13.6448    0.3688   -0.3560
   36.6528  -13.4222   -1.0287    0.0022
   35.5296  -11.5804   -1.3103    0.3750
   38.0446   -5.9094   -3.1677    0.2731
   38.0325    2.1722   -2.5380   -0.5937
   43.5147   15.5186   -4.4616   -0.5831
   50.7426   19.0908   -6.3219    0.1978
   63.1503   21.7541   -9.1530    2.4497
   60.5296   10.2777    2.7024    0.0822
   56.7866    9.0281    9.2244   -2.9722
   53.2345    6.1239    9.7968   -5.5523
   46.9013    4.3894    3.8391   -3.6168
   45.0118    3.1391    2.0093   -3.2095
   44.2625    5.1235    0.7440   -2.8031
   43.2318    5.9896    0.1313   -2.8765
   41.6078   -0.4756    1.0464   -2.8493
   41.7744   -3.4483    0.1007   -2.6304
   40.4074   -3.6999    0.3623   -1.8852
   39.1139   -5.9809    0.7057   -1.4819
   38.9163   -7.0326    0.3432   -1.7212
   38.1270   -7.1447   -0.1650   -1.6956
   38.0672   -8.1391   -0.5888   -1.3870
   39.2526   -6.8556   -1.3806   -1.1543
   40.6849   -3.4442   -2.8200   -0.8598
   43.1368    3.2357   -4.4518   -0.3897
   47.6331   15.4058   -5.8231   -0.3487
   55.1918   21.9520   -5.5819    0.2372
   63.4785   26.5887   -4.4591    1.4379
   60.0089   28.3062    5.3115   -0.9431
   59.1316   19.5698    9.8959   -3.7397
   57.5651   14.1819    8.2768   -4.8585
   52.5463   10.5623    3.2584   -3.5622
   47.8249    9.7150    2.8367   -3.5032
   47.2905    8.6542    1.8532   -3.5181
   46.0892    5.4014    1.4489   -3.2967
   45.2266    2.2490    0.7602   -2.8751
   44.3312    2.0912    0.6463   -2.4402
   42.6453    1.7990    0.3197   -2.6941
   41.9653   -1.3893    0.3725   -2.5197
   41.9488   -3.4175    0.2454   -2.2420
   40.7973   -4.6507    0.3617   -1.9142
   40.2339   -5.7509   -0.2226   -2.1428
   39.2140   -7.9689   -0.1937   -1.8260
   39.4296   -6.8186   -1.2135   -0.9516
   40.3767   -7.6498   -1.6309   -1.2240
   40.3225   -4.6258   -1.4184   -1.5911
   42.8257    5.1176   -3.1826   -0.8860
   45.7482   20.0219   -5.1077   -1.4389
   53.6157   15.5456   -6.3591   -0.2593
   69.6767   14.9033  -10.3044    1.9776
   59.7531   13.0506    5.3493    0.6412
   59.6130   14.7502    7.9389   -2.2707
   55.8921   11.7658    8.7491   -5.2669
   49.6910    8.1870    1.1454   -2.1303
   49.2476    1.9243    1.5315   -3.0335
   47.6944   -0.3570    1.1042   -2.6139
   47.2478    1.6506    0.1115   -2.6371
   45.5161    2.3650    0.1339   -2.1174
   44.2762    2.1348    0.3847   -1.6522
   42.7081   -1.2818    1.2094   -2.1381
   42.8788   -4.2062    0.2805   -0.8074
   40.5670   -5.7163    0.9849   -1.2822
   40.0559   -6.8176    0.7069   -1.1955
   40.3208   -6.7084   -0.1424   -0.9644
   41.3130   -6.4196   -1.7126   -0.5772
   41.7729    0.7914   -1.7542   -0.5997
   44.8321    6.5665   -3.4438   -0.1698
   50.4782   16.9581   -5.8735   -0.2762
   59.1657   19.8387   -7.6182    1.7154
   61.3712   19.7999   -0.4323    0.0852
   68.6272   22.0231    1.1904   -1.3030
   63.9446   23.8209    6.0128   -3.6500
   61.6412   20.4429    4.1022   -3.3271
   53.9209   14.6063    8.0654   -3.8814
   49.2492    9.8219    5.4956   -4.2220
   46.6309    3.2160    5.1468   -4.1674
   44.4793    1.0546    1.2559   -3.0776
   43.5402   -2.0977    0.7206   -1.7245
   41.0228    0.4692    0.9803   -1.9106
   40.5058   -1.6656    1.1125   -1.4508
   40.3565   -4.7077    0.3204   -1.5153
   38.4946   -5.0567    0.5046   -1.3253
   37.2713   -7.3261    0.7265   -1.1840
   36.5663   -7.4787    0.9392   -1.2632
   40.1684   -2.4862   -2.7869    0.1063
   42.2712    3.0897   -4.0213    0.4711
   45.7882   16.0184   -4.0405    1.1304
   49.1622   29.6917   -1.5849   -0.8252
   55.2146   30.8126   -0.8896   -0.8628
   58.8916   31.4550    0.4418   -0.2218
   66.4570   39.2418   -1.7302    0.5907
   71.8879   33.0441    0.4791    1.2700
   68.7905   20.7140    8.2275   -0.0319
   56.5923   11.5357   17.3437   -4.3633
   49.6458    6.2682   13.8016   -5.8200
   45.7964    4.1274    4.6089   -3.7745
   43.3458    2.9553    0.6884   -2.2753
   41.2729    4.6275    0.7334   -1.5970
   40.2033    2.3388    1.4839   -1.5605
   39.0040    0.1172    1.0514   -0.9252
   37.9245   -1.0775    0.8108   -0.7703
   37.5330   -5.2079    0.6460   -0.3081
   37.0343   -6.3406    0.7421   -0.7911
   36.5982   -7.4023    0.4305   -0.5747
   42.1913   -0.9496   -3.9662    2.4336
   42.6114    5.2548   -4.4700    1.8833
   42.1744   11.1665   -2.3151    1.0798
   52.2555   15.2291   -5.3480    0.0003
   47.9305   19.1123    1.5154   -0.2400
   57.3158   26.2748   -2.7021    0.1027
   66.6584   25.1198   -3.8963    1.1741
   72.2002   23.2565   -3.7223    4.2903
   73.9670   23.0703    3.4907    2.2254
   66.8959   19.9916   12.4517   -2.0209
   58.0355   11.8858   15.0825   -4.9223
   53.1000    4.1566    8.9647   -5.0487
   48.5003    0.6321    3.5172   -3.3020
   47.3878   -0.3521    0.3735   -2.1041
   45.7511   -1.7236    0.8574   -2.4055
   44.1959    0.0408    0.8654   -2.1501
   43.3786   -3.1620    0.8636   -1.9189
   42.0542   -0.3131    0.6230   -0.9484
   40.2065   -2.6958    0.7919   -0.6167
   39.7491   -5.8432    0.7564   -0.7231
   39.2293   -7.9390    0.6564    0.1518
   38.5044  -10.0581   -0.1304    0.4073
   41.7854   -6.2085   -3.2137    1.2934
   36.8383   -0.2087   -0.2134   -0.1802
   43.1060   15.4651   -4.6346   -0.3692
   49.1291   20.7751   -5.3676    0.6056
   51.7043   21.1322   -2.4673    0.2813
   69.2634   25.7689   -5.5352    1.6075
   74.7570   24.6486   -2.4078    3.6169
   60.6015   11.7387   13.2257   -0.2035
   57.3687    7.5567   17.2386   -5.1365
   51.4920    2.6872   10.9030   -5.3062
   46.5342    0.4415    1.4439   -2.6231
   44.4863    1.0826    1.7389   -2.0702
   44.2099   -1.9946    1.0700   -2.0135
   42.4043   -2.3063    1.0005   -1.3326
   40.8415   -3.6180    1.4403   -0.9367
   39.3231   -2.9083    1.6406   -1.0279
   37.8328   -6.2035    1.0103   -0.6150
   36.8790   -8.3825    0.5107   -0.6537
   34.8848   -5.7334    0.9711   -0.9460
   42.7486   -3.8748   -4.4991    1.9803
   40.7533    5.8974   -3.4545    2.0399
   45.1331   18.9534   -4.1002    0.8915
   51.0686   27.1164   -2.7427    0.5251
   55.2073   30.8337   -1.0641   -0.4311
   62.4019   26.1479   -0.8013    0.9598
   71.8442   22.0118   -2.8031    2.0315
   61.3924   14.0870    9.5220   -0.3839
   58.0968    7.0217   12.4303   -4.1668
   55.0778    3.3785   10.1430   -5.6939
   48.9134    0.8734    1.4557   -2.5737
   48.3845    0.8659    0.3004   -2.1788
   47.1489   -1.4248    0.9200   -1.8072
   46.2923   -3.6369    1.1360   -1.7392
   45.9808   -3.6810    0.6623   -1.7254
   43.1650   -5.2113    1.1194   -0.9789
   42.7156   -7.2773    0.5332    0.1274
   41.4275   -9.6258    1.1752   -0.8124
   38.7038   -8.1129    1.3552   -0.8827
   43.6776   -5.8620   -3.0500    1.0855
   41.6081    3.9325   -2.7064    1.1670
   41.8798    7.9528   -0.7556    0.7962
   48.0319   13.1754   -1.8406   -0.7142
   53.7344   32.8323   -5.5740   -0.7275
   56.6000   26.2205   -3.6088    1.2865
   64.0492   32.7505   -3.4425    0.3424
   67.1343   30.0267    1.3677    1.2622
   72.7774   34.9944    2.9950   -0.4071
   69.1341   18.4977   10.3079   -1.7160
   58.9917   12.1752   13.8232   -4.4964
   53.6689    8.2593   10.3421   -5.3068
   48.8804    3.6608    4.9541   -4.0579
   47.0093    2.5988    0.9281   -2.6709
   45.8775    0.3399    0.9547   -2.7756
   44.9623   -1.8512    0.7106   -2.6179
   44.0077   -2.0110    0.8658   -1.7302
   42.1255   -3.3673    0.8269   -1.2330
   41.5470   -4.4801    0.6790   -0.5841
   40.8084   -6.6378    0.4764   -0.7707
   38.7096   -8.0425    0.6311   -0.5186
   37.7221   -8.2554    0.7595   -0.9978
   40.1067   -3.5509   -2.0478    0.4016
   42.7733    5.2322   -3.8802    1.1492
   45.3944   16.9059   -3.5514    0.7459
   50.1949   24.8827   -3.4568   -1.1538
   60.2263   21.9318   -5.2100    1.8785
   73.8088   14.4273   -5.7142    2.4665
   59.4485    4.5018   10.8944   -0.1355
   56.4664   -0.4793   13.4291   -4.0197
   49.8519   -1.7162   11.3306   -5.0853
   43.4786   -3.2107    2.1113   -1.2912
   42.3699   -6.4337    1.7322   -0.8236
   42.6464   -5.2025   -0.5857   -0.1641
   47.6754   10.2232   -5.0571   -0.3425
   47.4730   23.4685   -4.6044    0.4863
   57.4977   34.6726   -6.5563    0.4975
   72.6372   31.6208   -7.8680    1.9651
   70.8233   22.4250    3.0389    0.8840
   63.5349   11.0302   14.3621   -3.5462
   59.2134    9.0289   14.2023   -6.0634
   53.3440    4.4437    5.5932   -3.9919
   48.3084    2.7535    2.4477   -2.3859
   47.4478   -0.3773    1.5638   -1.0960
   42.8896    2.7845    2.9588   -0.8664
   41.1971   -1.5892    2.5747   -0.6366
   59.4902    3.7979  -11.3189    2.9667
   55.4175    2.6374   -3.8426    2.3224
   42.5671    2.4925    8.3137   -0.8373
   39.8662    2.4794   13.0235   -4.4324
   44.0039    2.1729   -1.0616    0.2961
   48.4411    5.6112   -7.6392    3.8686
   57.7159    6.7132  -10.4660    6.4160
   67.4264    7.1707   -4.6158    5.0661
   68.2853    6.8300    2.6229    3.2401
   49.1476    2.1532   17.7159    0.1066
   49.5866    0.4038   11.7022   -1.3125
   51.6646   -2.6126    1.5993    0.7319
   55.7269   -4.2379   -5.8650    4.5317
   69.0829   -3.7865   -5.6688    3.2212
   61.5320    5.5298    0.8008    2.9307
   62.8083   11.7830    2.3794    2.1539
   71.2024   11.3431    1.1876    0.2522
   51.6369    8.0143   11.9139    0.5897
   68.3510   -2.4328    0.0856    0.4859
   44.5949   -6.5651   11.2002   -0.7259
   47.8005   -3.3700    2.3082   -0.9819
   41.8132   15.4160    5.6238   -5.3846
   36.3086   24.1906   -1.6781   -0.8326
   45.2674   18.9110   -3.9573    0.0114
   51.9163   18.1056   -4.2186   -1.4388
   53.3404   -1.9047   -2.8480    3.5853
   59.6546   -3.6721   -3.6548    4.4472
   71.5731   -2.1571   -6.8547    4.5619
   53.9005  -10.7804   11.4071    2.2345
   48.1063  -10.1650   13.8280   -2.1269
   46.1919   -4.2202    7.9398   -2.6921
   47.5041    3.1423   -5.6611    1.4943
   48.7967    1.2756   -3.2113    0.5922
   53.3050    4.1437   -2.9010    0.3270
   45.6709  -12.1778    5.8790   -1.4448
   25.7325  -17.2256   12.9865    1.7250
   29.7295  -18.2694    6.2369   -1.5555
   23.7294  -20.0310    1.5295    1.2114
   25.3680  -18.5020   -2.2344    0.1925
   26.6423  -16.4244   -0.1271   -0.9441
   25.7448  -14.4984   -0.7384   -0.8696
   24.3892   -8.6611   -0.6274   -1.1799
   24.8833  -12.5675   -1.6283   -0.2886
   23.6265  -13.8388   -1.3172   -0.5009
   24.6981  -15.6377   -2.0811   -0.5741
   22.5146  -12.0339   -1.7525   -1.6630
   19.9891  -18.5956   -1.0417   -0.0798
   18.8995  -17.7819   -0.8998    0.7672
   19.5369  -12.5111   -2.6332   -0.5439
   14.4297  -18.5692   -0.6309    2.2518
   13.5516  -18.7737   -0.0597    2.0706
   14.2238  -17.6094   -1.0446    1.1265
   12.7287  -20.9088   -0.9350    2.4660
   12.1896  -12.8813   -1.0754    1.2969
   12.8807  -12.7400   -0.9631    1.8164
   12.2998   -9.8375   -0.6174    1.2964
   16.6325   -6.9462   -2.3270   -0.3902
   22.4859   -1.6594   -4.8327   -1.2605
   24.3354    2.7696   -4.8198   -1.5328
   25.4025    3.8782   -3.0136   -1.7838
   24.9922    5.6989   -1.1854   -2.7382
   23.8611    8.5141   -1.0690   -2.7757
   25.3085    8.8659   -2.1967   -2.5061
   31.6369    1.0840   -4.9338   -1.3513
   33.9241   13.8295   -6.4108   -1.4495
   40.9120   19.4366   -8.0929    0.5107
   40.1940   14.7240   -0.5687   -0.6840
   39.6995   15.4099    2.7335   -2.0803
   35.5654   11.3148    5.2865   -4.0626
   30.5536    8.5582    2.9228   -2.5167
   28.9627    9.3001    2.0347   -3.0939
   29.3550   10.5196   -0.0862   -2.9828
   28.1821   11.3464   -0.3512   -2.9020
   25.1146    9.7041    0.8882   -2.3191
   28.3152   13.4568   -1.2164   -2.6715
   29.6412   16.8801   -2.9271   -2.0277
   31.7333   14.3026   -3.5315   -1.2045
   38.9320   16.9594   -6.7828    0.8847
   36.0740   15.9844   -0.0755   -0.4321
   33.3359   13.1382    4.1858   -2.1356
   32.4841    9.7014    5.4311   -4.3744
   29.9094    5.4681    1.5420   -2.3364
   29.3797    8.5143   -0.2871   -2.7108
   29.4826    8.5472   -0.5220   -2.8782
   28.3688    7.3190   -0.3313   -2.5816
   27.8865    7.1705    0.6321   -2.5272
   28.8825    6.4247   -0.5932   -2.2890
   29.4302    5.5244   -0.6902   -1.8859
   30.0315    7.7167   -1.4062   -1.7751
   32.0846    9.1742   -1.9423   -1.1154
   36.7001   14.2573   -4.2865   -0.7488
   40.7251   18.1860   -5.4286    0.1166
   46.9295   20.5389   -6.2147    2.2351
   45.4109   17.8180    0.1812    1.6455
   45.4003   17.4216    4.5613   -1.3798
   43.7798   15.9521    5.4205   -2.6136
   40.3528   14.4440    2.7691   -2.8895
   37.4298   11.8836    2.3418   -3.0628
   37.0420    5.7999    1.1260   -2.7228
   36.5207    1.6736    0.3340   -2.4201
   35.8254    2.6391   -0.2489   -1.6301
   32.8391    2.0258    0.6689   -1.4512
   34.1654    0.3289   -0.7944   -1.2405
   32.2896   -0.1001    0.6241   -1.1463
   31.4507   -3.2242   -0.1624    0.0084
   29.0341   -6.9104    1.9902   -1.4439
   29.6663   -9.7098    0.1908   -0.4617
   27.1772  -11.2408    0.9074   -0.6659
   25.1663  -10.5399    0.3164    0.0610
   25.2865  -14.5393   -0.0617    0.6727
   26.7295  -13.2105   -1.2788    0.1991
   28.3651   -6.6614   -3.4527    0.8081
   30.9494   14.3344   -5.6211    1.4627
   38.8186   20.0315   -7.4413    1.8825
   48.3295   19.9102   -7.6883    3.9794
   55.4567   16.0807   -4.4769    5.7430
   51.7636   12.4462    7.8013    1.0364
   48.8840    4.3634   11.5620   -2.8730
   45.0120    0.6564    8.4999   -3.4446
   38.8153    2.0194    2.0362   -1.7645
   37.9534   -1.1034    0.8326   -1.0099
   37.1193    0.8541   -0.3337   -1.0939
   35.5577    0.5517    0.0470   -1.0120
   34.7396   -0.6347    0.3574   -0.6899
   33.5182    0.1415    0.2866   -0.8436
   32.5381   -2.0433   -0.0163   -0.7762
   30.0282   -6.6031    0.7968   -0.2780
   31.6280    1.9168   -1.0425   -0.3886
   34.9090    7.8801   -4.4105    1.6968
   46.0579   12.4431  -10.1855    2.3826
   44.1203    9.4503   -0.7607    0.8914
   43.0890    7.8293    4.0405   -1.9379
   39.7429    1.8946    6.2735   -2.9482
   36.9205    0.7388    1.0105   -1.0802
   35.3037   -0.5524    0.3932   -1.4972
   32.7120   -1.0473    0.7680   -1.1613
   31.5352   -4.3342    1.3455   -0.7624
   30.4598   -7.5804    1.0545   -0.4765
   32.3400   -3.9514   -2.4516    0.4819
   33.2564    8.5130   -3.9806    0.1831
   48.5201    5.8048  -10.4540    2.4994
   48.3790    1.2379   -2.0276    1.9687
   43.7204   -1.3307    7.0864   -1.0927
   42.0924   -4.9689    8.8125   -3.4290
   38.8738   -8.2298    2.8821   -1.9939
   34.9666   -6.7455    0.5667   -1.3680
   34.6053  -10.8229   -0.0710   -0.5279
   38.6702   -3.7183   -4.3153   -0.0935
   41.4009    9.1260   -6.0980   -0.2256
   53.0138    9.7036  -10.6909    2.3614
   67.3061   -1.6273  -10.4268    7.1333
   47.2091   -2.8041   11.7293    2.2427
   44.1083   -9.0406   17.2066   -2.3328
   39.0824   -9.8188   11.9195   -3.4539
   31.2923   -9.5424    2.3618   -1.0260
   27.8057  -10.1255    1.5223   -0.3207
   28.7285   -7.8297   -0.5313   -0.6615
   34.4727    3.7480   -6.2008    0.2181
   45.8053   10.4332  -11.2896    2.8730
   52.5718   15.8628  -10.0708    5.7623
   44.9940    2.1836    4.8430    1.8558
   44.1494   -6.4991    8.6910   -0.8557
   38.6015   -9.6097    7.8742   -2.1882
   34.2399  -12.0440    1.9782   -1.1152
   33.2881  -16.2375    1.2805   -0.6005
   29.8188  -14.8465    1.3138   -0.7777
   27.9211  -16.2415    1.4317   -0.7427
   29.9527   -9.4978   -2.3262    1.3084
   42.0567    9.6642  -12.4649    1.6851
   49.9499   21.6181  -13.6322    5.3885
   59.9902   19.0690   -6.3842    4.7068
   51.7750    2.0326   10.2874   -0.3025
   47.7969   -2.0222   11.8421   -3.6016
   41.0594   -3.0620    7.6809   -3.2363
   35.6030   -9.7208    2.3389    0.0639
   32.9413  -11.2319    2.2411   -0.1625
   32.0097  -13.4142    1.7744    0.2204
   33.1290   -6.9063   -1.3436    1.0824
   38.4841    5.5636   -5.6597    2.0282
   52.3255   15.7570  -11.6387    4.6188
   56.3458   24.5000   -7.2186    4.2301
   62.8124   27.4002   -2.1265    2.8227
   50.3530   22.0300   11.0732   -1.9319
   46.7057    8.0560   10.7162   -2.9646
   41.4661    1.1470    7.2998   -2.2029
   38.2849   -5.1363    1.9142   -0.7424
   34.0868   -4.9134    2.5376   -0.2153
   33.0574   -8.1038    1.7849    0.3285
   30.0119  -10.7886    2.8278   -0.4492
   35.3655   -4.4421   -1.9405    0.4808
   36.1240   11.1082   -4.3863    0.8352
   41.8389   21.5652   -7.2959    0.9716
   45.4138   23.2603   -5.5117    2.6546
   57.2738   17.3518   -4.4896    3.1579
   44.5550    3.8428    8.6985    0.0015
   40.9495   -0.0570    9.5553   -1.9500
   36.2332   -3.9221    7.6846   -2.2383
   30.6669   -5.6097    2.8650   -1.2211
   28.2848   -6.0246    2.5289   -1.0869
   26.3059   -9.3793    1.6709   -0.4175
   25.6004  -11.5423    1.5465   -0.3703
   24.9321  -10.6051    0.7181   -0.4507
   25.3656  -11.4957    0.0021   -0.1545
   25.9498   -6.2207   -1.5207    0.5153
   30.9435   13.2465   -5.2056    0.7456
   38.2205   22.0809   -8.8759    3.1116
   45.6956   30.6937   -8.9269    3.6153
   47.2103   23.3193    0.0625    3.4307
   56.4552   28.1796   -0.8227    2.8904
   58.0019   23.2290    0.6823    2.2704
   53.9673   20.3389    2.6257    2.1948
   45.4287   15.0325   10.4152   -1.5991
   40.5271    7.9736    9.4347   -3.0046
   37.7928    4.6884    4.5060   -2.8306
   35.3638    3.5359    0.5751   -0.9835
   35.1003    1.5347   -0.1362   -0.1653
   33.1136    1.0484    1.2547   -1.0813
   33.4738    0.1788    0.0924   -0.7054
   31.6527   -1.2008    0.7178   -0.2299
   30.0960   -4.5902    1.5601   -0.4687
   29.0119   -8.8821    1.9433   -0.4679
   26.3096  -10.4302    2.3912   -0.3265
   25.0695  -11.6536    2.0796    0.1132
   24.5202  -13.7546    1.4009    0.1854
   23.5225  -11.8727    0.6461   -0.1619
   23.2764   -5.7838    0.0302    1.0033
   28.1564   13.7001   -4.9774   -0.3074
   33.2109   23.9965   -6.8584    1.3325
   43.4993   25.2263   -9.0667    3.9019
   55.4921   20.2565   -7.1959    3.9816
   56.5184   10.9101   -1.3100    3.4464
   42.3466    2.2931   10.7329   -0.0799
   40.7503   -1.1282    9.5631   -1.9646
   35.4557   -2.9411    6.1606   -2.2587
   30.4163   -1.5645    2.6050   -1.3322
   29.9977   -1.6050    1.7245   -1.5827
   28.3406   -3.8786    0.9704   -0.7861
   26.4080   -6.2783    1.2819   -0.5871
   24.6226   -4.6372    1.7520   -1.5823
   23.2644   -3.8426    1.3832   -0.4867
   26.7021    2.1655   -2.6266    1.3954
   29.0953   12.8770   -4.7475    0.6838
   52.1193    4.6556  -13.4825    3.8934
   41.8451   -2.2242    0.0852    1.1975
   42.4867   -3.4555    3.8900   -0.7479
   39.7971   -6.2039    5.5131   -2.1524
   35.1861   -8.7538    1.3093   -0.6549
   33.3625  -10.1271    1.3895   -1.1175
   31.2565  -10.4965    1.2241   -0.5932
   33.2276   -8.9292   -1.6169    1.0511
   34.0704    3.4855   -3.0074   -0.3324
   43.6873   20.0389  -10.0094    1.4033
   55.7949   21.6274  -12.3155    4.5781
   60.3275   29.2933   -6.1704    4.7412
   53.2418    9.5378    8.9743    0.0690
   48.7533    0.2051   11.8787   -2.8108
   43.5267   -1.4854    6.7245   -2.1866
   37.7948   -2.2408    2.8490   -1.0026
   36.0942   -5.5347    1.8387   -0.4048
   32.4219  -10.3408    2.9177    0.0843
   28.8492  -12.0418    3.3689    0.1225
   33.6472   -6.7992   -1.5999    1.4240
   34.6160   21.1098   -5.3196    1.9995
   55.0280   22.5491  -13.8082    3.0129
   47.6334    5.0033    0.5386    2.3645
   48.3881    0.5855    5.9851   -1.0156
   46.1688   -3.1116    7.2748   -3.0490
   39.1640   -7.0650    2.3704   -0.4622
   39.4630   -5.8974    1.1595   -0.6395
   36.3880   -4.4526    1.5656   -0.5624
   35.5962    2.5634    0.6227   -1.0846
   34.5083    9.5076   -0.0932   -1.6824
   44.2551   23.0163   -7.4286    0.0867
   44.8961   22.0973   -5.5660    1.3032
   48.8679   18.5094   -1.4853    0.6853
   42.3222   26.8141    6.9506   -2.9377
   40.2302   23.3732    6.2959   -3.2232
   35.8087   16.5124    5.3759   -2.9938
   32.7549    9.9808    3.6864   -1.6416
   28.8025    4.1653    3.9697   -1.4078
   25.7805   -0.3967    3.0224   -0.9310
   24.2846   -3.6845    2.5156   -0.3454
   28.5216    0.3893   -1.5302    0.6347
   29.6295   22.1291   -3.9643    1.4631
   35.9588   24.5183   -6.2348    1.9692
   35.0763    7.5572    2.9175    1.1202
   31.3714    7.4631    8.1678   -1.6501
   29.1772    1.9247    7.5575   -2.4504
   27.1014   -7.2543    2.5817   -0.8375
   23.9558  -11.9038    2.6485    0.0301
   22.7637  -13.1133    2.1725    0.0746
   31.6139   -0.7281   -6.9911    2.2102
   28.1069   10.6729   -4.0614    1.9722
   44.0278   21.3304  -11.4652    3.2775
   52.7904   17.5825   -5.8078    2.2659
   39.7027    3.0318    8.9139    1.1587
   37.1768   -1.0039   13.4314   -2.9045
   31.5025   -5.9242    9.0152   -2.8506
   25.9183   -7.4743    2.3609   -0.6040
   24.7026  -12.7730    2.2009   -0.1957
   22.0743  -14.2777    2.1643   -0.2062
   26.6102   -5.9654   -3.2615    1.5145
   28.1614   12.7786   -5.5214    1.9371
   33.5840   30.2661   -7.6120    1.9430
   50.2685   22.4926   -9.0189    4.1978
   39.8782    7.2208    6.5873    0.3279
   39.2894   -3.3835    9.8795   -1.5057
   35.1501   -3.1865    8.4112   -3.5209
   30.5648   -8.6278    2.0792   -0.5196
   28.6645   -6.9171    1.3185   -1.0277
   27.6665   -6.0530    0.7097   -0.7729
   24.9285   -6.5690    1.5135    0.0946
   24.3696   -7.7126    1.3725   -0.7437
   25.8812   -8.3270   -0.6402   -0.3103
   31.1891   -1.9549   -5.2780    1.0956
   30.1306    5.8594   -3.3061    0.2931
   33.2327   13.6026   -4.0942    0.0300
   42.6648   15.5464   -6.4307    0.8200
   40.8236    8.9148   -2.2537    1.2792
   50.3429    8.7233   -2.6567    1.9115
   41.6417    2.4422    4.8814   -0.9558
   38.2739    1.7596    4.7343   -1.8320
   36.7114   -0.5591    3.2833   -2.4147
   33.6564   -1.7860   -0.7205   -0.6985
   33.3341   -5.9264   -0.3898   -0.0691
   32.2820   -4.0862   -0.2982    0.1273
   30.0717   -9.6365    0.7374   -0.2061
   30.3654  -10.6049    0.5086   -0.0649
   29.2464  -10.8117    0.6026    0.1828
   26.6487  -10.3052    1.3106    0.2687
   25.5182  -10.5519    1.1762   -0.4800
   27.5194   -4.9045   -2.3607   -0.2072
   31.0090    5.1730   -5.8705    1.1905
   38.8977   19.1192   -8.9630    2.1659
   37.5015   20.5089   -2.4057    1.2114
   47.0297   21.3745   -3.6273    1.6969
   54.8941   24.0383   -5.3963    2.8294
   56.2148   26.3400   -3.8358    4.2943
   58.1038   28.2917    1.7373    2.2198
   54.3055   18.0090    6.7756    0.5177
   44.7758    9.7930   10.0375   -2.2900
   40.8286    5.0573    7.1317   -3.8438
   37.1195    2.6459    2.6765   -2.6530
   35.0822    0.4093    0.3377   -2.1273
   33.7204   -0.8863    0.5629   -1.9734
   32.3486   -1.0982   -0.1705   -2.1013
   32.5095   -2.0053   -0.9823   -0.6130
   32.6281   -4.0060   -1.2370   -0.5945
   31.4210   -4.2407   -0.9822   -0.7424
   24.4848  -12.7996    3.2035    2.8600
   29.4455  -11.7631   -1.0386   -1.6746
   24.6735  -13.7269    0.8604    0.6824
   33.0814    1.4267   -7.0393   -3.0281
   34.6126   14.9831   -5.4685    0.6116
   44.5204    3.9558   -9.2192    2.4993
   43.3782   -5.0825    0.2154    0.0863
   40.0022   -8.9916    3.2265   -0.5764
   39.3284   -9.1422    2.5990   -1.5803
   29.4700  -12.9574    2.6035    0.3556
   21.7554  -15.4672    4.8551    1.6088
   24.4843  -15.8811    1.5738   -1.1640
   22.1850  -15.2191    1.2611    1.0717
   24.1825  -15.7518   -0.9984   -0.0528
   30.8525  -14.3340   -3.6195    0.6173
   27.2774   -9.0411   -2.1588   -0.8617
   28.1433  -12.9661   -1.6788    0.0151
   26.6551  -13.3269   -1.0131   -1.6164
   25.3541  -12.5060   -2.0225   -1.9320
   24.9199  -12.5510   -2.3664   -1.6743
   23.9457  -13.7741   -1.5665   -0.9037
   23.2605  -11.9015   -1.3380   -1.5820
   22.4339  -16.0879   -1.0756    0.4892
   23.0027  -15.9181   -2.2601    0.3443
   16.5134   -4.0404    0.0049    0.8135
   29.5130   -8.2620   -8.8293   -0.7973
   32.0643  -13.8858   -8.1208    0.3216
   30.1356  -18.4305   -5.0132    0.8052
   31.1346  -17.6211   -0.4158   -0.8485
   30.1873  -15.5310   -3.1697    0.2865
   27.2315  -17.2382   -0.9526   -0.4447
   28.1328  -20.0509   -1.2535    1.0481
   31.2401  -15.3984   -2.7612    0.3909
   26.4110   -0.9747   -2.1407    3.2732
   42.6300   10.8495  -12.2653    1.5433
   41.9908    7.2908   -5.4687    1.5644
   39.5365    3.2461    1.9803   -0.9218
   38.3123   -2.4757    6.1339   -3.2954
   34.7474   -4.8490    1.4511   -1.7590
   32.8513   -8.1192   -0.1712   -1.3691
   31.0125   -7.4310   -0.2517   -1.1102
   28.6741  -10.9496    0.3765   -1.1003
   28.4139  -12.0093    0.2407   -0.9412
   28.5672   -8.8629   -1.3957   -1.3105
   28.3555   -0.7160   -2.7293   -1.5327
   32.0676    2.2223   -5.3590   -0.4301
   37.0758   -0.8281   -5.7954    0.9285
   42.7691   -1.7378   -6.0317    0.7583
   44.1904   -3.6327   -3.8152    1.3516
   37.7931  -10.3845    2.6458   -0.3525
   36.1125  -10.8257    3.6615   -2.1927
   34.9653  -10.9168    1.3937   -2.0093
   32.7784  -13.2071   -0.3585   -1.0613
   32.7099  -12.1364   -1.4421   -0.9503
   30.9255  -11.4769   -1.0513   -1.0729
   30.4297  -11.5514   -1.3781   -1.1262
   28.0028   -9.0245   -0.3470   -1.5639
   28.5999   -7.7769   -1.9145   -0.7192
   27.6023   -9.0188   -1.1894   -0.5928
   27.5509   -8.0189   -1.5363   -1.5571
   26.9381   -4.0423   -1.1344   -0.4020
   27.6231    6.2964   -2.5226   -2.0671
   31.0775    5.0781   -4.4067   -0.7347
   38.0856   -7.5679   -6.4402    2.8730
   35.3318  -14.6749    0.5653    1.3432
   27.5501  -12.4874    6.6794   -0.5928
   22.9894   -2.2277    6.0186   -2.7239
   19.1199   -4.7455    2.4022   -1.8896
   16.4955  -10.1302    0.6709    0.2701
   14.2789   -8.5520    0.6729   -0.7485
   10.6809   -7.2291    1.6035   -0.0025
    9.3781  -17.5648    1.1772    1.9175
    7.4483  -20.0169    1.3323    1.0409
    5.8413  -19.2193    0.0392    1.3742
    6.5968  -21.9936   -1.9849    1.7836
    6.1460  -23.1152   -1.9531    1.2021
    9.6941  -21.3720   -3.5703    0.4737
   10.1174  -22.2942   -3.2523    1.4526
   10.3514  -22.3063   -2.6143    0.9763
   11.7968  -21.0051   -2.8500    0.8168
   11.6776  -22.0477   -2.4427    1.3056
   13.3787  -20.7176   -3.1787   -0.2277
   13.9294  -19.5792   -3.4277    0.2362
   11.3868  -22.0961   -2.1027    2.0767
   12.9124  -20.8348   -2.2579    0.7183
   15.1616  -10.1821   -4.5869   -1.0033
   24.1793  -17.2374  -10.0974    0.5832
   28.9261  -17.2473  -10.1167    2.9740
   22.5649  -19.0870    0.7409    2.8485
   24.2931  -19.1137    3.7078   -0.8257
   22.6412  -20.3584    1.6383   -1.0678
   21.1713  -20.3235   -3.2835   -1.0134
   20.3807  -20.4603   -2.7335    0.5139
   18.8302  -18.7237   -2.5202    0.4422
   19.1006  -19.6760   -2.6534    0.5805
   16.0800  -21.2810   -1.6184    1.6036
   17.3360  -21.0555   -1.9937    0.8267
   16.7176  -22.2175   -1.9607    0.2429
   15.8335  -22.3431   -2.0896    1.0054
   19.4934  -21.6249   -3.8460   -1.0396
   21.1361  -17.1519   -4.8201   -0.1119
   19.8314  -11.3072   -4.0525    0.8123
   24.1946   -4.3451   -5.8628   -1.2543
   28.2514    1.6778   -7.4366    0.4611
   32.5185    0.3881   -6.7138   -0.1727
   34.1315    0.5190   -3.6240   -0.2995
   34.4210   -2.7046   -0.9100   -1.2478
   34.0366   -5.9013   -0.4682   -2.1177
   32.7736   -6.1231   -0.6505   -2.0548
   32.2244  -10.2329   -1.6311   -1.6773
   32.1236  -10.1857   -2.7088   -1.4043
   29.5277  -15.7944   -1.4437   -0.7708
   30.8434  -17.4993   -2.7633   -0.5872
   31.2478  -15.3152   -3.8860   -0.0580
   30.5841  -16.4545   -3.8111    0.0387
   31.5846  -17.2659   -3.8055    0.3725
   30.3906  -18.5540   -2.5562    0.7233
   29.3298  -19.9127   -0.4525    0.3349
   28.5012  -18.1114   -0.0524   -0.8427
   28.7488  -14.8827   -2.1647   -0.4855
   29.2143   -1.4421   -4.4526   -0.9596
   30.7415   10.1404   -5.4529   -0.1494
   41.3253   -1.7326  -10.6995    1.6697
   46.7981   -6.8577   -8.7694    2.8149
   38.3208  -10.1298    1.5581    1.2276
   37.1720  -10.7105    5.4713   -1.4904
   33.4522  -11.2950    3.2618   -1.4760
   25.9372   -5.4400    2.0986   -1.3736
   22.5365   -0.9690    2.4647   -0.5386
   20.0686    1.6360    1.7537   -1.4224
   20.3030    7.8790   -0.0565   -1.5252
   21.8377    9.3174   -1.8288   -0.7917
   23.8141    8.7493   -2.7346   -0.5481
   17.2083    6.1958    2.9355   -0.5448
   14.2754    7.5433    5.4975   -0.5244
    8.9693    7.4470    7.1573   -0.9782
    2.6761   13.4961    5.5672   -1.0294
   -0.6280   16.9977    5.0217   -0.9638
   -2.6278   12.5975    4.0258   -1.1892
   -4.4651   12.2337    4.2578   -1.9681
   -5.2177    3.9061    3.2465   -2.9830
   -0.4512  -20.5210    0.0223   -2.5817
   -8.4552   17.7510    0.6056   -2.2243
   -6.6810   28.4847   -2.8309   -1.3161
   -0.1002   18.8171   -5.7992    0.8225
   -1.2348   20.3169   -0.1940    0.4298
   -0.5390   -4.3051    4.6617   -0.1838
   -4.4292    7.9381    6.6518   -3.2315
   -7.6685    8.5696    3.1392   -2.7354
   -9.7809    7.3192    1.2829   -1.4687
   -9.8898    6.3061    0.9834   -1.1623
   -8.3816    6.6551   -0.3285   -1.1070
   -7.6908    7.8702   -1.6774   -1.3725
   -5.6534   10.3675   -3.0474   -1.2113
   -0.6412    8.3911   -5.0715   -0.9366
    4.9046    7.4358   -5.2528    0.7529
    3.7909   -5.2451   -1.2661   -0.6155
    3.3904   -1.4525    1.5627   -1.1091
    3.7405    0.6870    0.6646   -1.2822
    1.2220   -0.7654    0.2690   -0.6060
   -0.0086   -0.9900    0.0821   -1.0653
    0.0279   -1.9619   -0.4964   -0.9832
    6.0226   10.6750   -5.5693   -0.4203
    3.2266   13.0439   -2.3997   -0.4287
    3.2246   11.8216    0.8578   -1.2710
    3.0587   11.5840    2.8969   -2.7880
    0.5401   13.2322    1.5302   -3.0057
   -2.0955   12.7721    1.7833   -1.9210
   -2.4208    4.5685    2.1648   -0.8723
   -2.4910    2.5385    1.1525   -1.9402
   -3.1286    0.4347    0.5019   -1.5677
   -3.1357   -1.5338   -0.2921   -0.8094
   -3.0320  -20.8693    0.4267    0.9384
   -2.5130  -19.7283    0.2421    1.2672
   -3.2270  -20.9098    0.2495    0.1317
   -7.7710  -23.8405    1.9021    1.7785
  -13.2814  -24.9305    2.7789    1.7446
  -14.9453  -25.2114    1.5895    1.1232
  -16.1888  -25.2987   -0.7454    1.0758
  -17.7864  -23.5123   -0.9315    2.0291
  -18.5928  -24.6914   -1.1682    1.5648
  -19.2100  -23.7759   -1.9590    0.5674
  -16.8290  -19.0977   -4.0229    1.2295
  -18.8775  -19.5739   -1.7721    2.1325
  -17.3886  -18.3646   -1.3296    0.3903
  -19.8754  -17.8763   -0.5638   -0.0418
  -17.8674  -11.3029   -2.9430   -1.4940
  -17.8860   -6.1347   -3.7003   -0.8440
  -17.8409   -2.0954   -2.9924   -0.9561
  -18.5133   -0.2787   -1.4882   -1.4113
  -18.7853    1.6573   -0.3113   -0.8449
  -17.5090    3.9597   -1.2072   -1.4128
  -15.6335    8.4891   -2.9774   -1.3710
  -14.9617   16.8083   -4.0787   -1.8171
   -8.0323   12.2665   -7.1361   -0.2851
   -5.5868   10.5149   -4.0379    0.1245
   -7.1376    9.8641    0.8977   -1.9107
   -6.7792    7.7263    2.8050   -2.7347
   -8.8685    8.4250    1.5049   -2.8767
  -10.3396    7.1982    0.6810   -2.4219
  -11.0801    7.0944    0.3536   -2.1992
  -10.5385    6.2033   -0.2915   -2.2455
  -10.9870    5.1210   -0.3795   -1.6307
  -10.5922    6.2380   -1.0522   -2.1165
  -10.4586    7.3175   -1.4418   -1.7046
   -8.8645   11.7955   -3.2821   -1.7927
   -4.3404   18.8487   -5.2478   -2.1191
    0.9444   18.9748   -6.3897   -0.3835
    1.6438   17.8011   -2.0073   -0.8663
    2.2949   18.7182    1.1458   -1.8238
    2.1730   17.5805    1.8011   -2.7179
    0.4730   17.3241    0.7045   -2.7215
    0.2137   19.4128   -0.6070   -2.3837
   -0.6156   16.2222   -0.6006   -2.0269
   -0.4506   13.1683   -0.4629   -2.6610
   -1.1696   13.0233   -0.1308   -2.3610
   -1.7893   12.9016   -0.0485   -2.4279
   -1.7749   10.8885   -0.0710   -1.8333
   -1.1620    4.8936   -0.0298   -1.6905
   -2.4926    5.6623    0.0636   -1.5262
   -3.3796    5.5041   -0.4565   -2.1858
   -3.1698    2.5405   -1.0199   -1.3959
   -1.5004   -3.1892   -1.8274   -0.7056
   -3.9597   11.5171   -1.0140   -2.2275
    1.9766    2.7363   -4.7674   -0.8898
    1.3101    8.5964   -2.5258   -0.5625
    0.4335   10.3239   -0.3449   -1.2746
   -0.9883    9.9204    1.3428   -2.0429
   -2.0279    4.7038    0.7259   -1.5193
   -5.5197    1.9131    2.0743   -2.2060
   -7.3998    2.5612    2.1564   -2.5770
   -4.5577    5.2970   -2.1072   -4.7066
   -1.6074   18.3328   -3.3995    0.7331
   16.6815   10.2050  -12.2424    2.9063
   11.5150    4.3427    0.7225    2.0423
    5.6939   -0.2118    6.5495   -0.8516
    5.8035   -6.6157    8.6638   -3.4273
    0.1081   -7.2711    2.6891   -2.2331
   -1.6089   -7.3983    0.4148   -0.7878
   -1.6871   -8.3672   -0.6446   -0.9119
   -0.0879   -4.9435   -2.0012   -0.7121
   11.1560   12.0155  -10.7349    1.3628
    9.8660    8.3643   -4.7545    1.1123
   11.6967    1.3157   -0.8727    0.2320
   11.9879   -2.9884    2.8737   -0.2978
    9.2853   -4.3818    0.2417   -1.3810
    6.7286   -9.8945    0.1318   -0.4155
    6.2669  -12.9438   -0.8428    0.4468
    5.2777  -14.2212   -0.2116   -0.1662
    3.5059  -13.4878   -0.6860    0.3665
    3.3022  -12.4918   -1.3303   -0.3389
    4.2792   11.1712   -2.9637   -0.5538
   14.1101    9.4751   -8.6210    3.4127
    9.6259    5.0707   -1.2547    1.1028
    6.8902   14.4125    3.1592   -0.8660
    4.9304   13.8753    4.6424   -2.5507
    2.0938   13.5303    2.0200   -1.7694
    2.0206    7.5044    0.8354   -1.1389
    0.7224    4.1615    1.4463   -1.5691
    1.6071    4.4057    0.3615   -0.9666
    8.5994   21.4047   -6.7057   -0.5919
    8.8759   16.1679   -3.0588   -0.4288
    8.5964    8.7993    0.5081   -0.3972
    7.8752    9.4161    3.5704   -1.5460
    3.0794   21.8622    1.9788   -1.8781
    2.2019   17.6481    1.8308   -1.8722
    1.1723   13.3813    1.6733   -2.1786
    0.4820    9.2022    1.6654   -1.4731
   -0.1827    8.0741    1.2873   -1.8274
    1.8568    6.4907    0.1900   -1.2668
    4.7288   19.3908   -2.8075   -1.2920
   17.1097    5.8921   -8.5583    2.2126
   16.9003    0.4729   -2.4697    2.5749
   11.7652   -0.0648    5.5264   -0.0494
   10.8514   -2.4311    6.3704   -2.2738
    7.0745   -4.9373    2.5488   -1.6192
    3.4224   -7.5498    1.6738   -0.5462
    3.6145   -7.4351    0.2364   -0.5253
    2.4287   -3.5265   -0.7316   -0.5365
    3.1597   12.0069   -2.9801   -0.5396
    9.0259   30.6641   -7.5821   -0.8123
   18.6760   18.3938   -7.3981    2.3540
   14.4238    2.7411    2.1589    1.3394
   12.2016    1.9053    6.5710   -1.9197
    9.4499   -6.6362    4.7127   -1.3478
    3.6863    2.5940    2.8321   -1.8638
    1.2705   -4.9697    3.1268   -0.9039
   -1.2581   -0.3433    2.6220   -1.7261
   -2.1394   -2.4949    1.9642   -1.2665
   -4.6180   -3.9713    2.2302   -1.2045
   -4.9620   -4.0335    2.2107   -1.0827
   -5.9066   -3.1719    1.8113   -0.8283
   -3.7997    0.3764   -1.2231   -2.4772
   -0.1570   10.3919   -2.9317    0.4491
    4.8580   21.6424   -5.0387    0.1151
   13.7740    7.1246   -5.7066    2.4534
   17.9054    0.7096   -3.8309    2.4523
   16.2144    3.9993    2.2484   -0.0756
   15.5318    1.6697    3.9433   -1.1542
    9.4852    1.5552    4.0582   -1.2312
    7.5110   -0.7966    2.5988   -1.9791
    5.9049   -3.0110    0.4174   -2.3849
    5.7589   -2.9103   -0.5152   -0.4563
    5.6155   -3.9693   -0.6284   -1.3891
    5.7960   -3.9270   -0.4626   -0.4990
    4.7872   -5.1364   -0.8340   -1.2532
    3.9441   -5.3058   -0.5030   -0.9739
    3.7682   -5.3161   -0.7802   -1.1096
    4.5723   -6.2123   -0.6047   -1.3625
    4.8571   -7.1137   -1.1097   -0.4152
    5.4035    0.1085   -1.3273   -1.0978
    1.3430   21.5924   -0.0618   -3.0676
    3.8908   24.2581   -1.7111   -2.1386
    9.4693   18.4128   -4.3135   -0.0372
   14.0564    8.1728   -4.3127    2.2285
    9.2232   11.9611    1.2736    0.5589
    5.9084    5.0070    4.2365   -0.7215
    2.8690    1.3048    4.4699   -1.7427
    0.0457    1.9463    2.5052   -1.2573
   -0.7169    3.8897    1.4526   -1.6226
    1.3068    3.3767   -0.1727   -0.5282
   -0.3199    0.9605    0.5009   -1.2700
   -0.0084   -4.0244   -0.1673   -1.0857
    0.2691   -1.8665   -1.0815   -0.6771
    7.0060   -3.4215   -4.9799    0.1087
    5.7598    5.3768   -2.7333   -0.2475
    6.2962   -4.8333   -0.2098    0.1763
    3.5268   -5.6052    3.0360   -1.0264
    4.1508  -14.5165    0.3631   -1.4548
    1.5759  -12.9066   -0.0260   -0.7489
    1.2304  -16.9687   -1.1176   -0.6642
   -0.8649  -19.4584   -0.0473   -1.0314
   -0.2801  -16.2338   -0.8397    0.0111
   -1.2032  -13.3269   -1.5732   -0.4304
   -1.7243   -6.2336   -2.5174   -0.0888
    7.3725    9.2109   -9.9222    0.9803
    5.2071   13.5351   -3.8661    0.6545
    7.0411    5.4983   -0.0006    0.1011
    8.0869    1.3438    2.8790   -1.1621
    3.9741    4.7741    0.9020   -1.5238
    4.4620   -1.1794    0.0497   -1.3662
    5.8975   -6.9115   -1.4129   -0.3257
    6.6305   -6.7045   -2.3499   -0.1529
    5.0503   -8.0403   -1.4435    0.4946
    6.3685   -5.7918   -1.1396    0.0083
   15.7467   -3.8200   -5.8795   -0.7810
   12.0343  -14.8579   -2.1387    0.0775
   14.6120  -17.4273   -3.0744   -1.2350
   11.5882  -20.2065   -0.3240   -0.6926
   10.2686  -20.3076   -1.7574    0.5545
    8.5630  -22.7384   -0.5352    0.7432
    6.8425  -23.0629   -0.2419    1.2456
    2.9125  -23.9128    1.2369    0.5555
    1.3637  -25.1217   -0.3295    0.5793
    1.5223  -21.9637   -2.1303   -0.1630
    1.3361  -20.8470   -3.2342    2.4943
    2.9675  -23.5083   -3.3115    4.7661
   -1.4606  -24.5440    1.3758    6.1741
   -0.9983  -25.5929    2.4154    4.8490
   -2.2521  -24.8101    2.3036    5.0710
   -2.5956  -25.7626    0.5627    5.5702
   -5.2116  -23.2841    2.0445    5.5070
    0.5516   -3.6559   -3.1833    3.6281
    7.4127    7.9909   -6.4098    3.2241
   13.9775   17.5136   -7.1106    5.2298
   13.5532   10.8717    1.3612    5.5133
   12.1146   -1.0883    7.3371    1.4381
    6.5369   -3.3286   10.1046    2.2869
    1.6188   -5.0484    7.0201    3.1230
   -0.0861   -5.1498    4.0985    4.6828
   -1.6915   -8.4688    3.5147    4.5016
   -1.0838   -8.2482    1.9730    4.8973
   -2.0207   -9.4698    2.4515    5.0071
   -4.4522  -10.0337    3.9675    4.3860
    4.3782   -1.0048   -2.3221    2.1589
   17.9680  -14.2526   -9.4765    4.1647
    9.8604  -21.1883   -1.4083    6.4710
    5.5510  -23.5476    6.5893    5.6339
    1.4732  -16.3307    8.1391    4.3939
  -15.1819   -0.1486   11.3074    5.0031
  -21.4090    0.7727   10.6840    4.8217
  -27.2531   -1.3649   10.7229    4.6115
  -34.7000    6.5175    9.5794    4.5693
  -35.7582    8.4865    7.2193    4.8108
  -30.7534   24.8894    2.8974    5.2683
  -27.0675   17.6253   -0.3287    2.5392
  -38.8721   11.9499    8.4882    6.2066
  -41.9056    9.1354   10.5437    4.2035
  -44.1288    4.7490    8.8714    4.6210
  -44.5122   -0.1851    5.2965    5.4320
  -48.2030   10.3476    5.3926    5.7842
  -49.6692   17.1852    5.4084    4.9033
  -48.8250   13.2492    6.0455    5.6300
  -52.0737   17.6001    7.0883    3.7945
  -46.0421   18.9176    1.4108   -0.6422
  -40.5338   26.3006    0.8627    5.3534
  -35.0157   28.2219    1.5595    3.5729
  -29.0143   34.3760    0.1578    1.8656
  -25.1049   36.5985   -5.3058    4.2220
  -23.6226   38.6359   -1.3713    2.6521
  -17.9245   29.5371   -3.2206   -0.2330
  -16.8966   25.5836   -2.2027    5.2538
  -30.4044   18.7273    5.6638    5.0536
  -32.6392   15.9389    9.4781    3.3352
  -36.3994   14.3518    7.0109    2.6039
  -34.3416    3.7572    3.5850    2.8493
  -35.5116    7.5843    3.1228    0.7154
  -33.5183    0.8690    1.9599    0.2951
  -30.3814    1.6080   -0.6812    0.3850
  -29.1175   -2.1522   -2.0577   -0.0537
  -29.5917   -6.3073   -2.0189    0.0128
  -29.4932   -9.3544   -1.5559    0.5271
  -29.6110  -13.5065   -0.3086    0.7963
  -29.8341  -15.5949   -0.2915    0.5451
  -29.4059  -20.6188   -0.0622    0.7020
  -28.9084   -8.1907   -2.7026    0.1590
  -26.2494   31.1874   -6.1671    0.5231
  -24.1647   42.8210   -5.9338    2.6893
  -16.8413   47.2002   -6.8108   -0.0934
  -12.5830   45.8956   -4.2524    1.4445
   -3.3884   30.5196   -6.5851    1.7884
    8.0083   15.2324   -6.3971   14.2806
   -7.8467    4.4404    6.7023    0.7373
   -8.7639   -6.1938    8.8266   -1.7977
  -13.0406   -5.6331    3.8603   -0.9018
  -14.5076  -12.8128    0.8258    0.2138
  -18.7911   -5.4988    1.3263   -0.2237
  -20.6302   -3.8211    1.8238    0.0887
  -22.9015   -2.2284    1.6057   -0.7613
  -25.4771    4.3662    1.9688   -1.1661
  -27.3360    3.9991    2.6462   -0.7548
  -23.9679    3.7533   -0.0707   -0.7233
  -13.2325   39.8237   -8.6452   -0.2108
   -5.6808   43.5551  -11.4913    1.9915
   -1.2779   16.5278   -4.7456    1.1512
   -1.6365    0.6678    3.1054   -0.0616
   -2.4736   -4.6386    3.7136   -0.0305
   -7.1067    5.8105    1.4744   -0.8579
  -10.0411   -1.8623    1.7812    0.0712
  -14.9253   16.4779    3.0017   -1.0089
  -16.4161   20.2497    2.6262   -1.7116
  -16.3653   30.5711    0.4707   -0.9026
  -13.7176   45.4245   -2.1938   -1.6733
   -4.3927   33.2540   -5.9109    1.8097
   -0.8402   20.6074   -4.2897    0.5568
   -3.3150   20.8896    0.0707   -0.3913
   -3.3148    5.4823    2.3699   -0.0541
   -5.8221   10.0713    2.4566   -0.0180
   -8.8350    0.2839    3.6521   -0.1619
  -11.2501    1.8443    2.8935   -1.5159
  -12.2893   -4.2649    0.8466    0.4547
  -12.9840  -15.5510    0.9766    1.7941
  -13.1631  -16.6958    1.3589    0.3979
   -8.5959  -10.5807   -2.1279   -0.4184
   -8.5040    0.6744   -2.7136   -0.6414
   -9.5786    4.4697   -1.0984   -1.5422
   -8.8923  -16.8441    0.6702    0.1606
  -10.9210  -23.4481    1.4217   -1.1689
  -15.0759  -23.1742    1.3226   -0.1775
  -20.6405  -24.3002    2.0912   -1.0357
  -22.4735  -18.5070    1.5855   -1.2232
  -22.9673  -16.4464   -0.0824   -1.0920
  -22.0108  -11.0249   -2.6043   -0.3493
  -20.6724    1.5375   -4.1103    0.5004
  -18.9779   33.4675   -6.2169   -1.0960
   -3.3274  -11.1071   -9.4939    2.0854
   -8.0998  -14.3719   -3.0876    1.6081
   -8.1215  -10.5292    0.1326    0.6570
  -10.8555  -12.2647    2.5632   -0.7537
  -15.2400  -10.0337    2.1275   -1.4194
  -18.1778  -13.5628    1.3816   -0.0471
  -17.0090  -10.1091   -1.6203   -0.2224
  -15.2198   12.6971   -4.2583   -2.2882
  -11.3141   33.8804   -5.8895   -0.8735
   -2.1877  -12.2002   -5.2250    0.4194
   -5.5414   -8.9616   -1.2204    0.3154
   -8.4532  -10.7153    1.9894    0.8388
  -10.2285  -11.0945    2.1713    0.2086
  -11.2765   -7.1373    0.6419    0.3653
  -12.0307   -5.2144    0.3487    0.7074
  -10.9429   -4.9398   -0.6508    0.6903
   -6.0082   10.3442   -3.7956   -0.7765
   -3.4038    7.7976   -3.3862    0.3489
   -1.9712    4.9080   -1.7942   -0.1675
   -1.2777    0.8244   -0.2477   -1.2504
   -2.2451   -0.3468   -0.5276   -0.7180
   -3.1938   -0.5169   -0.5245   -0.8601
   -3.0040   -3.5384   -0.5238   -0.7382
   -4.1364   -3.7691   -0.3292   -0.9869
   -5.4935   -0.9978    0.0883   -1.2264
   -6.1995   -0.0771   -0.2603   -0.8182
   -4.5073   -5.8474   -0.8370   -0.7918
   -2.3595  -22.6856   -1.3487    0.8536
   -6.9610  -20.5943    0.6327    0.9664
   -8.1941  -18.7910    0.2861    0.2783
  -11.2593  -25.4583    0.7122    1.5471
  -13.3030  -25.8323    0.5037    1.3313
  -11.3389  -24.3960   -0.8854    0.4182
  -12.1988  -24.5049   -1.6432    0.6176
  -12.5077  -25.5670   -1.5841    1.2789
  -13.1729  -24.7114   -1.5007    0.1914
  -14.0323  -24.8414   -1.3137    1.6960
  -13.3374  -24.6738   -2.0410    1.4596
  -11.7310  -23.3407   -2.9277    0.2066
   -9.6883  -20.8788   -3.7443    0.2222
   -8.0389  -20.4975   -4.9033    0.1807
   -6.2133  -20.1778   -4.8776   -0.2131
   -5.9954  -22.1942   -3.8971    0.5344
   -5.5406  -22.1826   -2.7888    0.5318
   -5.9614  -22.2999   -2.4640   -0.0531
   -5.2300  -23.1743   -2.8421   -0.4426
   -6.0424  -21.2706   -2.7304    0.0625
   -5.5013  -19.1286   -2.8033   -0.0199
   -4.4804  -17.9391   -2.9543   -0.4726
   -5.3769  -17.0922   -2.5640   -0.1657
   -5.8427  -16.2307   -1.7135   -0.7148
   -5.6811  -16.2074   -1.8169   -0.8238
   -4.7707  -13.9051   -3.0582   -0.0221
   -5.4676  -13.0014   -2.8953    0.3772
   -5.1483  -12.9983   -2.2277   -0.2382
   -5.2972  -14.0987   -1.5377   -0.3888
   -5.1253  -13.0055   -2.2880   -0.5235
   -6.1629  -13.2258   -1.6551   -0.3064
   -5.3339  -14.0589   -2.2253   -0.2211
   -5.3510  -13.0507   -2.3052   -0.3455
   -5.1323   -9.9007   -3.0305   -0.3266
   -5.3240   13.4451   -3.7620   -2.0610
   -0.7788    7.3398   -5.5683   -0.2401
    3.5143    2.1413   -6.2702    0.6534
    7.1967   -0.3240   -4.3634    1.0047
    6.5249   -3.7105   -0.7791    1.0874
    2.4987   -7.8048    3.0295   -0.7668
    0.3570   -7.2246    3.0612   -0.9539
   -1.0000   -9.4260    1.3969   -1.2798
   -2.1114  -15.5924   -0.1231   -0.2126
   -3.7951  -16.9931    0.8594   -0.3625
   -3.1608  -14.7297   -0.6999    0.1877
   -6.3810  -13.3692    0.2395   -0.3062
   -6.6790  -12.3537   -0.5538   -0.2429
   -7.0027  -13.4370   -0.7111   -0.2557
   -0.5681   13.5927   -7.5572   -0.1181
    1.7204    9.8894   -5.8961   -0.2859
    1.5767    5.5939   -1.5322    0.6581
    1.8031   -5.8754    2.4975   -0.6323
    1.5856   -8.8546    0.3466   -0.6338
   -1.5456   -8.3977    0.2318   -0.4682
   -0.9601  -10.2033   -1.3482    0.3651
   -0.8752  -12.1848   -1.6822    1.0466
   -3.1015  -10.6322   -0.5973    0.8642
   -1.5975  -14.4254   -0.9386    0.3817
    1.8082   -9.5643   -4.0819   -0.0477
    5.4456  -18.9493   -4.7768    1.8250
   -2.3965  -22.8131    1.5372    1.5213
   -3.2747  -20.0482    2.8111    0.5674
  -11.3435  -18.5471    4.5380    2.0860
  -14.6687  -18.0441    2.9842    2.1148
  -17.6469  -18.6430    2.9930    1.1246
  -23.0719  -17.5687    3.0665    2.3755
  -32.2572   19.2274    5.0872   -0.8479
  -30.6512   17.6239    2.2187   -1.4792
  -29.8595   20.9558    0.0877   -1.9403
  -29.6610   20.0454    0.0197   -0.3955
  -33.6683   17.9676    4.7246   -1.9069
  -33.2358   15.0042    4.1295   -2.1828
  -35.2629   19.7866    2.8493   -2.1249
  -35.2783   16.8694    1.0479   -1.1354
  -38.6858   16.1199    2.6977   -1.4224
  -38.5885   13.1172    1.8767   -1.9207
  -39.3948    6.9390    0.6933   -0.7078
  -40.9484   14.8446    0.3493   -1.0374
  -41.4875   18.7889    1.0049   -0.8341
  -42.4537   18.5077    2.2296   -1.6042
  -42.0352   15.5822    2.0057   -0.6480
  -44.6607   17.0446    2.9293   -1.0736
  -42.1047   21.7019    0.6859   -1.6188
  -39.5982   29.4498   -1.7466   -1.0630
  -38.8617   32.6958   -2.2993   -0.4168
  -35.3602   36.4040   -2.6833   -1.1656
  -29.1438   41.8113   -5.2890   -0.1531
  -25.8901   42.5785   -6.3246    1.3158
  -21.1788   25.9856   -2.5513    2.3287
  -18.6215   20.1626   -0.0886    1.8216
  -21.6375   -2.1880    4.8294   -0.7200
  -23.8484   -3.5279    3.4230   -0.6650
  -25.9024   -5.8426    2.2356   -0.2396
  -29.6210  -15.7371    2.7326   -0.1650
  -31.9446  -14.1550    2.5575   -0.6757
  -33.6773  -13.3560    1.2175   -0.0353
  -38.5892  -10.2643    2.0759   -0.2353
  -35.3718   -0.2609   -2.2944    0.3344
  -28.1202   22.8332   -8.4876    1.9118
  -13.0638   20.1523  -15.0259    5.7286
  -17.5391    6.3488   -2.5345    2.5556
  -16.2360  -10.1605    3.9313    1.4672
  -20.6599   -4.2540    7.7041   -1.8464
  -25.9563  -10.0163    3.8276    0.1021
  -27.2254  -18.3502    2.4043    0.1852
  -30.1561  -10.6830    1.0575   -0.4559
  -28.9217    8.0259   -1.8650   -0.2557
  -27.0921   21.6759   -3.4138   -0.4316
  -24.7306   37.4122   -4.7179   -2.2406
   -8.0150   43.2059  -12.5801    2.4823
  -10.5533   38.3059   -5.1224    3.2576
   -7.6938    0.6828    2.0784    1.1588
  -10.8425   -4.4177    7.2793   -1.2753
  -14.9074    2.1693    3.8133   -0.9335
  -22.1899    0.7944    4.2674   -0.4993
  -26.4744   -0.9976    3.8425   -0.7823
  -28.0602   -4.3160    2.9918   -1.3113
  -29.1044   -2.3692    1.6011   -0.5262
  -33.6657    2.8267    2.5937   -0.8422
  -32.2856   -7.0024    1.4235   -0.2531
  -33.1489    1.9793    0.7440   -1.0388
  -29.1633   14.1692   -3.3557   -0.6519
  -19.2062   17.3191   -8.2638    0.7294
  -10.2473   14.1979  -10.5611    4.1549
   -2.9805    5.3275   -8.2583    4.2847
   -2.1463    2.0390   -1.8492    4.2073
  -10.2118    2.9357    6.1312   -0.6315
  -10.4513   -7.3593    6.3694   -1.3889
  -13.2956   -7.7472    4.1012   -0.7337
  -18.3882    2.6117    2.5451   -0.6034
  -21.5240    4.9886    3.3906   -1.7584
   -4.5293  -19.7274   -7.3304    0.9917
   -2.8366  -20.2680   -8.1137    3.5288
  -35.0835   20.4577   12.7387    0.4734
  -33.9480   28.5697   13.3615   -2.1534
  -30.1774   36.9718    3.0192   -2.4904
  -28.6050   25.7427   -5.2224    1.4966
  -34.9145   20.9446    3.2759   -0.1066
  -37.7201   22.2277    6.1756   -1.9255
  -41.1569   18.4470    7.0856   -2.3023
  -43.1241   15.2079    4.4114   -1.6794
  -44.6283   10.8701    3.9160   -1.8301
  -44.9625   11.9371    2.1139   -1.2749
  -30.3472   42.9225  -10.6669   -1.3668
  -21.9122   44.7397  -12.7705    2.0169
  -21.4570    8.7067   -4.0679    2.6235
  -21.4377   -6.0813    4.0506    1.1763
  -22.3917  -11.5681    5.8284   -1.0834
  -28.0212   -9.4261    4.0343   -0.6614
  -30.5648   -6.7199    2.5682    0.6830
  -33.5199  -13.3505    2.2975    0.8610
  -38.8660  -15.4626    3.7211    0.4436
  -38.0910   -8.1026    1.7446    0.4830
  -35.5752   18.1362   -4.1825    0.2284
  -23.3836   15.9726  -12.8962    2.2964
  -13.6190   -1.4846  -12.2295    5.0209
  -18.3096  -12.2620   -0.4998    2.6199
  -22.3588   -3.3737    6.5805    0.1614
  -27.3614   -2.4120    7.6585   -0.7441
  -35.7000   11.4852    4.9908   -0.6287
  -38.6238    6.8875    4.4862   -0.8709
  -37.4069   -1.8928    1.9958   -0.3821
  -24.9869   43.9242  -10.4394   -0.6815
  -16.3893   34.4718  -11.3056    2.2184
  -17.6773    9.2771   -2.5032    1.9663
  -13.9906  -10.7633    2.7671    0.3508
  -19.8779   -4.9921    5.6895   -1.1469
  -23.3942   -5.4323    3.0588    0.1106
  -26.1336   -6.9424    2.7117    0.4683
  -26.3932   -4.8160    0.0649    0.2256
  -28.3169   -5.1519    0.4575    0.9375
  -27.3426   -4.9421   -0.2659    0.6933
  -29.2867   -0.2772    0.5073    0.3888
  -28.1741    1.0074   -0.6574    0.1013
  -29.2326    0.7809    0.0539    0.2531
  -23.8947    5.0031   -3.0915    0.3793
  -21.7519   16.6144   -4.7557   -0.8801
  -14.9063    7.9986   -7.0915    3.1320
   -2.7972    6.4908   -9.8637    5.8053
    0.2366   -0.3287   -5.1991    5.2368
   -2.4515    1.7669    1.1603    3.2146
   -9.2726   -3.1336    7.4722   -1.4159
  -10.9861   -3.2899    4.2366   -1.4920
  -13.3101   -1.4801    1.2504   -0.6009
  -15.3654   -2.7940    0.2662   -0.1235
  -17.8266   -5.4273    2.5771   -0.2264
  -18.1545   -6.4880    1.8590   -0.6061
  -21.4352   -7.1195    2.2331   -0.4633
  -21.3472   -6.9304    0.2245    0.5848
  -21.4368  -10.0621    0.7849    0.1441
  -21.7545  -10.0989    0.4593    0.1216
  -22.8021  -10.2779    0.3603    0.3142
  -22.1848    2.0816   -1.3808   -0.6457
  -18.6532   19.2020   -4.5473   -0.4041
  -11.3441    0.4076   -7.1423   -0.0949
   -0.5054   -0.2876   -9.1695    5.8513
    2.1742    3.0479   -5.1249    4.7680
    3.1651   -2.1674   -0.7098    3.6833
   -7.4602   -6.7112    6.3999    0.5328
  -10.2124   -6.3151    6.7570   -1.3734
  -13.0689  -13.8611    4.7369   -1.0097
  -14.6915  -20.0139    1.3139    0.6262
  -16.8879  -21.4507    1.6107    0.9112
  -20.1328  -23.0826    2.1984    1.0857
  -22.1490  -16.3908    2.3706   -0.1665
  -23.2851  -16.5487    1.5672    0.1615
  -25.1776  -12.8023    1.0717   -0.0721
  -26.6434  -12.0425    1.0827    0.2213
  -19.3860   -6.3219   -3.7413    0.6317
  -22.5746    4.1774   -1.8268    1.2487
  -18.2079   14.2093   -3.4160    1.0002
  -18.0174   25.2791   -1.7080   -0.5046
  -11.2075   24.0258   -7.6769    0.1002
   -9.4152   25.0791   -4.4039    0.1499
   -8.1632   27.3043   -2.9895    0.5053
  -11.2611   25.4603    1.1424   -0.1529
  -12.0252   18.8888    4.5729   -2.9036
  -13.7430   17.6030    3.4720   -2.4546
  -15.1597   16.5338    1.2802   -0.9355
  -17.8568   10.8360    2.7816   -1.7624
  -16.0388    8.1846    1.2857   -2.0996
  -15.9547    6.1745    1.0001   -1.7432
  -17.8580    3.8232    0.7167   -1.2114
  -17.9991    2.7531    1.3228   -0.9764
  -19.0180    2.5388    1.2900   -1.3791
  -19.1123    3.5794    0.5805   -1.4529
  -18.5923    5.7883   -0.3418   -0.7009
  -17.3283    9.1353   -1.2874   -0.8055
  -11.6461   11.3812   -4.4279   -0.6603
   -9.5626   10.7453   -3.9259   -0.2398
  -10.8301    7.3013   -1.1385   -0.9159
  -12.0033    5.8608    2.0755   -1.0245
  -11.7596    1.8831    1.2127   -0.5019
  -14.7279    3.3580    0.7716   -1.3289
  -15.9672    3.1596    0.7356   -0.8676
  -15.6516    3.1989    0.7344   -0.7936
    0.7721   19.4151  -13.0718    0.9058
    4.6119   13.9095  -10.8350    2.7595
    1.9089   -4.4805   -0.9551    2.0202
    1.6045  -15.0976    4.4445    0.8861
   -0.8226  -20.7369    4.6689   -0.7462
   -5.8002  -20.4521    2.2266    0.3456
   -9.2402  -20.0369    1.7268    0.7600
  -12.8936  -19.7465    2.1878    0.3601
  -16.3668  -21.4118    2.1773    0.1937
  -17.9015  -15.5636    1.2596   -0.0576
  -15.5070   -1.6538   -3.0851   -0.2140
   -5.6039    1.7229   -9.3465    3.1389
   -3.6524   -5.2874   -6.3551    0.0540
   -8.2882   -9.6773    0.3549   -2.5819
   -7.3758  -16.7538    1.9298   -2.8670
  -13.6788  -14.9661    2.9049   -3.4793
  -16.0976  -14.2690    1.1323   -3.0955
  -18.4975  -12.7126    1.1941   -3.8477
  -17.7194  -12.3710   -1.5183   -2.4737
   -6.5034   13.7163  -11.1840   -0.4675
   -3.5199    9.1429   -8.5444    0.8383
   -3.0787   -5.4527   -1.9838   -1.1267
   -2.6003  -11.9099    3.3632   -3.2869
   -6.3272   -9.4620    1.6892   -3.8404
   -8.2269  -15.7841    0.0539   -2.9026
  -11.1216  -16.3816    0.7274   -2.8680
  -13.7673  -16.8908    0.8174   -3.1541
  -14.9300  -18.0324   -0.5473   -2.8087
  -14.9412  -15.9409   -1.6859   -2.7645
  -13.3157   -6.3169   -4.2683   -2.6987
  -14.6369    4.6362   -3.3856   -2.3183
  -14.9585   -1.6792   -0.9159   -2.3971
  -18.1656    0.5781    1.5716   -3.8562
  -18.9721    0.4634    0.8313   -3.5779
  -20.6668   -1.8450   -0.1257   -3.9610
  -22.7889   -1.1878   -0.2729   -3.4257
  -23.3486    4.8159   -0.1394   -3.0895
  -25.7389    6.3685    0.7228   -3.1609
  -28.2915   19.0963    0.8725   -4.0278
  -22.2001   16.3883   -2.9246   -3.9397
  -17.0109    0.2138   -4.0180   -0.6677
  -23.8050    7.8021    0.7088   -2.7014
  -24.2333   10.6184    1.8986   -4.4194
  -24.3257    6.6057    0.4936   -4.0579
  -24.3679    8.8180   -1.5744   -2.7807
  -24.0232    8.9111   -1.7421   -2.2913
  -23.5328    6.0087   -2.0059   -0.9406
  -23.7259    5.8161   -0.6908   -2.6447
  -23.2770    5.9010   -0.6348   -2.3218
  -23.4960    3.9179   -1.9170   -2.3602
  -21.3704    8.4924   -3.3917   -2.0191
  -19.8775   11.7875   -3.8222   -3.2326
  -16.7835   16.5544   -5.3604   -2.5116
  -13.1262   22.3812   -5.4551   -1.7769
   -8.8166   21.0784   -3.8831   -1.2664
   -7.5858   21.1320   -1.1124   -1.6113
   -7.3470   12.7915    1.8317   -3.2761
   -6.4609   12.9927    0.7250   -3.9627
   -6.9604    9.9321   -0.4297   -3.3279
   -7.9334    5.7060   -0.7080   -3.0242
   -7.3826    4.7661   -0.6893   -3.3144
   -7.4870    2.7835   -1.4347   -2.6311
   -7.2669    1.8710   -2.2672   -1.9630
   -7.9683   -0.3365   -1.5181   -1.6468
   -6.6223   -4.0721   -2.7014   -1.4938
   -7.3624   -7.3359   -1.5891   -1.3462
   -8.9485   -4.6291   -0.6458   -1.2967
   -9.2870   -2.6400   -1.0070   -1.6140
  -10.1279   -3.8260   -1.0063   -1.4212
   -9.5672   -2.6166   -2.2489   -1.2765
   -9.9516   -4.7038   -2.1540   -0.4656
  -10.5138   -5.9178   -0.9301   -0.8666
   -9.2754   -6.6522   -1.8499   -0.8465
   -8.5802   -4.4160   -3.0388   -1.0247
   -5.8977    0.1897   -3.7881   -1.2209
   -2.6866   -7.3045   -4.5762   -1.1077
   -0.1531  -10.9370   -4.0145   -0.8642
    1.0685  -12.8614   -2.9144   -2.0196
    0.9749  -13.8582   -2.9873   -1.0040
    0.5945  -12.9366   -2.8039   -1.6236
    0.3377  -15.0134   -2.7270   -1.2297
    0.6438  -20.0489   -2.1008    0.1260
   -0.6155  -22.3568   -1.7649   -0.6190
   -1.9831  -22.6230   -1.4436   -0.0563
   -3.8308  -23.9663   -1.4905    0.6443
   -7.0960  -25.5878   -1.2738    1.2957
   -7.1651  -25.6570   -1.2683   -0.0332
   -8.4160  -25.8468   -1.3176    1.1449
   -7.4809  -24.6629   -2.3115   -0.5376
   -7.8703  -24.6758   -2.4557    0.7884
   -5.2379  -25.1621   -3.6166   -0.3778
   -3.7204  -23.8743   -4.1068   -1.7588
   -0.7226  -11.0103   -5.7558   -1.7599
    3.0032   -9.1182   -7.0343    1.4547
    6.8681   -8.4686   -6.4896   -0.2624
   10.6361  -16.0346   -4.6333   -0.7651
    9.6442  -17.4441   -1.3232   -0.9996
    6.3417  -14.1192    0.4475   -1.3802
    4.1256  -16.5400   -0.1972   -2.0844
    1.3410  -14.0500   -0.0476   -3.1781
    0.8044  -16.1218   -0.8334   -2.5208
   -1.3465  -14.4637   -1.3637   -2.8360
   -2.7451  -16.7162   -1.8166   -2.6862
   -2.1674  -16.5702   -2.0314   -1.7039
   -6.4853  -11.3403   -1.0163   -2.8093
   -6.0327  -15.2983   -1.1073   -2.1763
   -7.5491  -15.6206   -0.6970   -2.4272
  -11.7634  -10.3168    0.2907   -1.9015
  -14.2886   -1.6516    0.6151   -2.3527
  -15.9723   -0.9764    0.8291   -2.9165
  -17.4548    5.8943    0.3046   -3.0636
  -21.0836   37.8354    0.1942   -3.4168
  -24.9459   35.9995    2.8296   -3.3478
  -33.1067   35.1003    8.0264   -5.5978
  -34.3408   27.8205    6.4624   -4.6558
  -38.4224   25.1563    4.4963   -4.3456
  -41.0738   14.5601    4.1385   -2.8329
  -44.8077    8.6589    5.2334   -4.2846
  -46.1729    8.4839    4.0979   -3.4767
  -37.1754   35.3137   -7.4382   -4.2347
  -31.6209   39.5715   -9.5446   -1.5917
  -33.2665   22.6047   -2.8485   -1.5445
  -32.2859    9.2363    1.9471   -2.8694
  -34.9488   11.6174    3.8476   -3.6908
  -38.1286    2.9353    2.6638   -3.7259
  -39.8755   -1.3573    0.9569   -3.8477
  -41.7762   -5.7601    0.9473   -2.7999
  -42.7624  -15.0332    0.2397   -2.0736
  -47.1996    1.3244    0.7535   -4.5786
  -44.1821   14.3521   -3.2365   -3.3531
  -27.7351   21.3346  -15.9878   -2.0103
  -25.4115    6.2879  -10.1938    2.3641
  -28.3091   -6.0066   -1.4733   -0.0353
  -30.3079   -0.7778    4.2336   -3.4494
  -33.4413   -9.4345    3.3061   -2.7182
  -35.5562  -13.7506    1.1214   -1.9036
  -38.5998  -13.3128    0.7252   -2.8512
  -40.0278  -12.4936   -0.6214   -2.6125
  -19.2740   16.8737  -17.3341   -0.7199
  -16.3078   -1.2065  -11.3909    0.4819
  -14.0169  -13.3394   -4.8117    0.6796
  -12.6239  -18.7894    2.4736   -2.2677
  -14.9099  -22.1468    0.6634   -1.6191
  -18.0702  -23.6789   -0.2142   -1.0970
  -19.9157  -22.9843   -0.7460   -1.2298
  -20.4179  -21.9968   -1.8736   -0.8747
  -19.1276  -22.6188   -3.4740    0.5185
  -18.0679  -22.4422   -3.4409   -0.2404
  -20.4252  -22.0406   -0.9675   -1.1147
  -19.7165  -20.8789   -1.8689   -2.4570
  -18.2726  -24.5809   -3.8456   -2.6114
  -17.5812  -24.2803   -5.7935   -1.5335
  -17.3388  -20.1698   -5.1067   -0.6728
  -17.6803  -15.3083   -3.3223   -2.0755
  -20.2541  -13.8826   -1.0863   -2.2082
  -24.3524  -14.8243    1.0285   -3.9168
  -24.2334  -13.6836   -0.5484   -3.5028
  -26.4955   -2.8473   -1.8947   -3.3264
  -13.1784    6.4815  -12.7191   -2.5635
  -10.6128   -2.3426   -9.5232   -0.2950
  -16.9955   15.3387   -1.8292   -2.1790
  -20.2923   22.4438    3.7203   -4.7389
  -19.3552    9.4342    2.3400   -4.4979
  -21.1769   12.3273    0.0406   -3.7844
  -21.6819    7.1469    0.2105   -3.5303
  -22.6740    3.8548    0.9707   -4.0814
  -21.9081    0.9699    0.1730   -3.9489
  -22.1884    0.9897   -0.5429   -3.2474
  -21.4887    1.1676   -1.1712   -2.9148
  -20.8085    1.3063   -1.7802   -3.5771
  -17.5014    6.0994   -3.6797   -3.3254
  -12.0436   10.3978   -7.6278   -3.6145
   -6.5715   11.4927   -7.9435   -2.2312
   -5.3784   11.5496   -4.6638   -1.7070
   -3.1624   10.7467   -2.0939   -2.6188
   -3.5483    7.4994   -0.7352   -3.4393
   -3.4904    4.4493   -0.6892   -3.5352
   -4.3822    3.2661   -0.6483   -3.4071
   -4.2244    3.3536   -1.3866   -2.6427
   -3.1073    1.5877   -2.2529   -2.9036
   -3.2903    2.5967   -2.2981   -2.4002
   -3.2536    0.5569   -1.5585   -1.3733
   -3.2072   -0.4918   -0.9867   -1.6085
   -4.9519  -14.1606    0.2985   -1.8662
   -4.7794  -19.1552   -0.3280   -0.7865
   -6.7362  -19.5730    0.0398   -1.5792
   -7.5473  -18.6626   -1.1657   -2.6544
   -7.7839  -18.6404   -1.7940   -1.5192
   -7.9449  -16.5887   -2.4053   -1.6451
   -8.1403  -16.6080   -2.5686   -1.4053
   -8.7647  -17.7763   -1.8628   -0.8308
   -9.6666   -8.8867   -1.7342   -3.8416
   -9.5370    3.3931   -3.1084   -4.5631
  -11.6102   29.4994   -3.3171   -5.1435
   -4.9321   24.8597   -5.1882   -2.8119
   -3.0901   18.9849   -3.0468   -2.0598
   -7.4191   14.8350    1.1387   -4.0657
  -10.1938    4.0042    3.5683   -3.4605
  -14.4240    5.2209    4.3211   -3.1792
  -15.4632    3.1202    2.5759   -2.3160
  -17.8980    2.7292    1.1766   -2.9828
  -20.8359    2.1757    1.6403   -2.4344
  -20.7585    0.2133    1.4500   -1.0250
  -22.4582    0.8637    1.5702   -2.4033
  -25.2598    0.3279    2.4920   -1.5485
  -26.4042    0.0936    2.8506   -1.0347
  -28.2248   -4.3055    2.5841   -1.2392
  -29.9156    0.5087    1.7454   -1.6525
  -31.5908    1.2251    2.0515   -1.2498
  -33.1863    3.9508    2.2753   -1.8102
  -31.7273    1.2422    1.1415   -1.2146
  -32.0551    4.2981    0.5610   -0.6738
  -32.9940    5.0903    0.5094   -2.4849
  -34.2099    3.7659    1.5880   -2.3168
  -36.8760    3.2480    1.5811   -3.2057
  -36.8572    4.3270    0.8785   -2.6883
  -38.8122    4.9674    1.0631   -2.6872
  -38.5069    5.0868    0.0880   -2.3451
  -39.4687    5.8952    0.1336   -3.5076
  -41.1166    6.5541    1.0640   -3.5659
  -41.3621    8.5264    0.8766   -4.2297
  -43.8027    7.0613    1.0088   -3.9607
  -43.5712    7.1769    0.0875   -3.1558
  -45.1963    9.9392    0.6589   -2.0148
  -48.4300   12.3395    1.6276   -2.1796
  -50.0463   11.9339    2.9212   -2.9802
  -53.2640   10.2074    3.9609   -4.4910
  -52.9300   11.3945    2.0205   -4.0255
  -47.3817   26.1982   -5.7234   -3.9355
  -49.5668   27.7368   -3.9881   -2.9201
  -52.5013   33.0139   -0.1147   -4.9480
  -53.0213   27.6948    2.2946   -4.1803
  -54.0320   25.4287    2.8838   -3.7707
  -56.3235   26.0865    2.3465   -3.1240
  -57.4339   24.8810    2.1635   -2.7389
  -59.3319   24.5065    2.3214   -2.8825
  -57.6004   27.9725    0.4205   -3.6675
  -52.0933   24.0643   -3.1197   -4.9398
  -43.5522   31.0815   -7.0182   -2.3190
  -47.7160   27.9301   -2.2367   -3.7770
  -49.4865   23.3229    1.1296   -4.5540
  -47.8765   18.5021    1.1065   -4.2950
  -48.5084   15.5178   -1.4025   -3.0533
  -52.0637   22.9458   -0.7287   -3.7957
  -49.3327   24.5438   -1.3449   -2.6851
  -38.2956  -19.0235   -5.0897   -2.2416
  -35.2607  -15.3224   -6.4084   -2.4332
  -33.2564  -19.0605   -5.8276   -2.3937
  -31.3444  -25.8339   -5.3452   -1.6570
  -29.3475  -27.5502   -4.8534   -1.9391
  -30.7244  -26.7927   -4.5669   -1.4200
  -30.6012  -26.6995   -4.4655    0.8248
  -29.8648  -25.5406   -4.0844    1.4589
  -29.6503  -22.5684   -3.3095   -0.9766
  -30.1948  -21.7452   -2.2278   -1.5995
  -29.7346  -14.5137   -3.3852   -2.8409
  -28.8125   -2.0783   -5.4346   -4.7334
  -21.8891    5.7177   -9.5742   -1.6126
  -26.4143   -5.7659   -2.4592   -3.3195
  -26.8025   -2.9115   -0.4301   -3.7269
  -32.6067    1.7908    3.6397   -5.3211
  -38.7610    8.8756    2.9360   -5.0199
  -38.4408    1.9142    1.6727   -3.5086
  -40.2753    9.6403   -1.0911  -11.9399
  -32.2257   40.2613   -7.5975   -2.7365
  -26.3253   32.3631   -8.3954   -0.7926
  -27.4543   17.5071   -2.3240   -2.4422
  -25.4563   -5.8423    2.5213   -2.7762
  -32.5733   15.1488    3.7278   -3.7072
  -33.2278   -2.2298    2.4049   -2.9721
  -36.6297  -11.9864    2.0537   -2.8565
  -42.9104    9.1981    2.5604   -3.6062
  -44.2450  -11.3561    2.1239   -2.6224
  -45.3964   11.7329   -1.0241  -11.7219
  -49.1383   18.3342   -0.1300   -3.7559
  -35.5384   14.3758   -9.3838   -0.8366
  -28.8056    5.5247   -9.7775    0.0172
  -30.2497    2.9604   -5.1666   -0.7041
  -31.0576    5.3868    0.7661   -3.6494
  -28.4095   11.0223   -1.0162   -3.7949
  -25.9806   11.6987   -4.4127   -3.2959
  -24.8481   13.0007   -4.7000   -2.6680
  -15.6348   18.0485   -8.0372    0.2671
  -16.0511   14.5878   -2.4881   -0.0332
  -15.9214   10.3459    0.1190   -1.4002
  -13.7688    1.3593    2.4454   -2.2818
  -17.1566   -4.2293    0.3597   -2.8064
  -16.6913   -7.0989   -0.8304   -2.1072
  -18.3100    2.8038   -0.8983   -2.1058
  -18.2342    2.8607   -1.2094   -1.6161
  -17.8082    0.8575   -0.7021   -1.8770
  -19.8152    2.4759    0.1679   -1.1061
  -20.0035    2.4513   -0.5128   -2.0402
  -21.3222   -1.8688   -0.7583   -2.3539
  -22.0575    0.9942   -0.4502   -3.2391
  -22.9058   -1.1607   -0.5952   -2.3568
  -25.6240    3.3863   -0.3225   -3.1952
  -25.8981   -2.8177    0.4971   -3.2158
  -26.5039   -2.9607   -0.2775   -5.8726
  -28.5018   12.0138   -1.0406   -3.9027
  -27.0787   34.7882   -3.6994   -4.7373
  -21.6209   15.6695   -5.2808   -2.3454
  -16.0526    0.4886   -5.2347    0.1909
  -14.1415    1.7934   -3.2369    0.6445
  -23.2337   -0.4178    3.7771   -2.4033
  -26.6897    7.9237    5.3571   -4.2397
  -28.1071   -4.4252    3.5406   -3.4500
  -30.5780   -6.7511    1.2829   -2.6926
  -32.6388   -2.0173    1.0975   -2.4458
  -31.6217   -8.8829    0.1730   -1.8889
  -33.6356  -14.4256    1.0490   -2.3963
  -36.0758   -2.6732    1.0399   -2.8336
  -36.2884   -7.7730    0.4747   -2.7647
  -36.9203  -10.8947    0.1387   -2.2681
  -36.8549  -10.9280   -0.8127   -5.2945
  -36.8772    9.5296   -1.3519   -2.3197
  -29.1148    7.1773   -7.0105   -2.3442
  -20.4879  -10.2034  -10.3218    1.8820
  -13.5606  -15.9868  -10.5893    1.8513
   -8.0836  -22.3361   -7.9685   -2.5017
  -15.1441  -25.1554    1.3429   -0.5052
  -17.5568  -23.7591    2.9744   -2.0951
  -20.6224  -22.2270    1.3391   -2.5659
  -23.7038  -22.6790   -0.2144   -1.8822
  -25.8237  -24.0638   -0.7413   -1.9176
  -28.3093  -22.4619   -1.4451   -2.0873
  -30.5756  -23.9259   -0.6295   -1.5087
  -30.6554  -25.9938   -1.4053   -3.4699
  -16.6726   18.0573  -13.6108   -1.5226
   -9.9085    6.2033  -13.0046    1.9543
   -9.7469   -8.4883   -4.8117    0.3587
   -7.3406  -14.6291    1.2280   -1.6467
   -9.5112  -15.1200    1.6715   -3.0418
  -11.9186  -18.5177    0.5356   -1.9930
  -15.6937  -24.3182    0.9609   -1.7386
  -15.9986  -23.2333   -1.4328   -1.5552
  -15.7211  -22.0012   -3.5980   -0.6965
  -16.6966  -18.0871   -3.7326   -0.4847
  -15.3278   -5.6716   -3.8793   -1.9835
   -8.0140   -8.2358   -7.0435   -2.7327
   -3.6974   -6.2770   -8.3129   -1.3441
   -3.9570   -7.5992   -3.9043   -2.2816
   -5.9918   -8.2418    0.6389   -2.1356
  -10.5375    3.9803    1.8178   -3.8169
  -14.5476    3.2924    1.4872   -3.7170
  -16.3474    0.9429    1.2255   -3.5647
  -19.2087   -1.6194    1.0143   -3.4343
  -22.1614    0.9019    0.8969   -3.4986
  -23.2831    0.7373    0.6030   -2.7030
  -23.1398   13.0380   -1.0807   -3.9633
  -19.8263   13.9375   -4.0502   -1.8291
  -23.8560    9.8452    0.4348   -2.1298
  -25.4004    8.3852    2.3024   -3.8247
  -24.7823    5.3967    1.8427   -4.8474
  -26.6226    4.1862   -0.1433   -4.2421
  -28.6232   -0.2785    0.6629   -3.5174
  -28.9335    2.7635   -0.2724   -3.6316
  -29.1529    0.7464   -0.8309   -2.8083
  -30.0317   -0.4501   -0.6718   -3.0970
  -29.2692    3.7606   -1.1426   -3.8503
  -21.9327    6.4767   -6.5695   -3.2251
  -20.4788    5.7113   -4.6182   -0.8040
  -22.1861    4.1124   -0.9543   -2.4587
  -23.8649    4.5403    2.4563   -4.4060
  -23.7634    0.5702    1.1376   -3.5525
  -26.2231   -1.8350   -0.1518   -3.4725
  -25.5160   -2.6322   -1.3084   -2.9722
  -21.9182   13.5052   -4.6942   -3.1370
  -19.9377   10.8401   -4.1876   -1.9050
  -20.4562    5.4508   -0.9067   -2.4301
  -20.7532    4.1959    1.0966   -3.7234
  -21.8390   -1.1138    0.8215   -4.0963
  -23.7498   -1.3520   -0.6826   -3.2851
  -25.0803   -5.6115   -1.3221   -2.6161
  -25.4090  -11.7671   -0.9448   -1.7524
  -27.9924  -23.5117    0.7783   -0.3126
  -28.4353  -21.5570   -0.2114   -1.7904
  -28.6618  -16.4195   -1.7627   -1.8830
  -26.6190  -12.8364   -4.0578   -1.8336
  -26.9572  -17.0601   -2.9152   -2.5611
  -29.5378  -19.6986   -0.7503   -2.6020
  -30.0351  -20.8412   -0.6521   -2.9705
  -31.1843  -19.9664   -1.7442   -2.5846
  -32.2620  -19.0810   -2.1705   -1.9266
  -33.0765  -16.1680   -2.3160   -1.9944
  -32.9725  -14.1884   -1.4126   -2.6050
  -32.7245  -14.1162   -1.5449   -2.2687
  -33.2511   -4.0325   -1.8776   -2.1933
  -28.2659    8.2635   -6.1944   -3.6752
  -20.8683   -3.4471   -7.8054   -2.5443
  -18.0622  -11.0505   -6.7053   -1.2726
  -16.5037  -16.0214   -3.8992   -1.6134
  -14.3564  -18.7941   -2.4026   -1.8980
  -17.1385  -14.2859   -1.7714   -2.5030
  -20.1673  -12.8684   -0.7114   -2.2533
  -24.5526   -7.6802    0.6568   -3.2729
  -28.4941   -2.3419    1.5582   -3.0634
  -28.9475   -2.3372    0.4461   -2.4921
  -32.6663   -2.0536    1.1639   -2.6836
  -34.4869    0.6958    1.0088   -1.9623
  -35.3227    4.6222    0.2526   -2.7185
  -37.4726    9.3021    0.5338   -2.7508
  -37.1675    9.3763    0.2990   -3.2180
  -40.4657   13.7619    1.6688   -3.5945
  -36.7962   19.5801    0.6133   -3.6457
  -37.7308   23.5328   -1.1149   -4.5910
  -34.9669   27.2860   -3.4357   -3.4517
  -30.5010   13.9601   -3.5631   -1.5262
  -25.0282   -4.3357   -4.8281   -1.8491
  -23.3942    3.0600   -4.3085   -2.1545
  -30.1157  -24.0086    2.4297   -1.0319
  -24.3154  -17.7207   -1.3830   -3.3250
  -22.0269    2.2865   -5.4482   -3.0315
  -20.3576  -12.4256   -6.7501   -0.2305
  -22.5370  -14.2590   -1.1377   -2.3392
  -24.6256  -19.7989    0.5304   -0.1684
  -16.3993   15.8148   -9.0729   -1.9548
  -14.5194   22.4156   -9.3873    1.2177
   -8.4449   17.4659   -8.6521    1.8019
   -2.8629   10.1103   -2.8430    4.8364
   -3.8829    1.5369    0.3080    2.4662
   -8.2775  -11.9524    5.4427   -0.4221
  -12.7346  -18.9974    5.3277   -3.4797
  -15.2215  -18.1744    1.3419   -2.4465
  -19.2363  -16.7570    0.2474   -0.5187
  -26.9937    1.9286    2.2498   -4.0328
  -28.1214  -24.7892    3.3335   -2.9047
  -29.2070  -22.8462    0.2535   -4.3949
  -31.0361  -23.9817   -2.7630   -3.1385
  -31.6474  -22.9112   -5.0093   -2.6405
  -34.4670  -20.4655   -3.0816   -1.6927
  -35.5266  -21.7317   -2.0647   -1.3443
  -36.2576  -16.8249   -2.0505   -2.5844
  -37.2369  -11.8421   -2.8600   -2.1166
  -36.1041  -10.5580   -3.3176   -2.1795
  -35.3329   -6.3478   -3.2566   -2.6268
  -37.9821   -6.9878   -0.0837   -0.6817
  -38.4450   -5.0826   -0.7367   -3.6881
  -40.2554   -0.3791   -0.4250   -4.4245
  -41.0022    5.6215   -1.2303   -4.8429
  -41.3745    3.5500   -1.6374   -4.8656
  -42.9632    1.1842   -0.9822   -4.4373
  -45.6387   10.8563   -0.1462   -3.8031
  -49.6198   19.2429    0.7801   -3.3827
  -47.2240   42.2437   -2.6009   -5.7469
  -44.4316   38.8109   -3.5669   -3.6748
  -41.9021   38.2528   -2.4607   -2.3604
  -43.6046   31.5095    2.2406   -3.2870
  -43.6077   29.3943    2.8431   -4.3463
  -46.5332   26.7703    2.9056   -5.0342
  -46.3858   23.8817    0.6900   -5.0315
  -48.6298   20.3967    0.9846   -4.9228
  -49.2486   19.2989    0.5165   -4.5351
  -49.6818   18.2167    0.3248   -4.2583
  -47.8647   14.6367   -1.3849   -2.6977
  -40.4874   21.3727   -6.4572   -3.4669
  -36.6171   20.0830   -6.4691   -2.3878
  -34.5519    7.0185   -3.4390   -3.6121
  -34.9910   11.8472   -0.8725   -4.0352
  -35.7669   11.6946   -1.1507   -4.1933
  -36.5991    8.5612   -1.9920   -3.8958
  -36.7980   11.6006   -1.8441   -3.1769
  -39.1656   10.0119   -0.0776   -4.0232
  -41.0146   18.8009    0.5214   -4.0749
  -39.9957   18.0572   -0.8691   -4.0635
  -39.7183   28.3582   -2.2978   -4.9725
  -38.4053   21.5101   -2.4114   -4.0299
  -35.2792   -2.3654   -1.5533   -2.8082
  -35.7510   -7.6664   -0.0488   -3.3964
  -36.0907  -11.8091   -0.4894   -4.0263
  -37.6078  -16.0938   -0.5720   -1.6330
  -38.5965  -21.3387   -1.1115   -1.4652
  -38.3116  -16.1615   -2.5882   -3.3361
  -38.8287  -14.2437   -2.9168   -4.7155
  -39.3423  -17.3287   -3.4828   -3.7252
  -39.2542  -21.4181   -3.0064   -3.6248
  -39.9197  -22.5259   -3.2138   -3.0519
  -40.6900  -23.7099   -2.6703   -2.4059
  -40.2138  -19.5021   -3.7395   -3.0425
  -43.3927  -23.1683   -1.7845   -0.3716
  -44.1180  -25.3166   -1.0395    2.2161
  -43.9759  -29.3668   -1.0464    2.2378
  -44.3400  -22.3238   -2.4333   -1.3507
  -46.2595  -16.6422   -2.4359   -3.4119
  -45.9234  -24.6385   -2.5568   -0.7209
  -45.6427  -24.5627   -3.3939   -2.1901
  -44.6171  -16.1372   -4.8717   -2.2827
  -40.9113   12.1809   -7.8782   -3.5232
  -41.0757   14.0798   -5.4631   -3.1335
  -40.2465   10.9803   -2.6922   -4.2973
  -39.5904   11.9589   -0.8791   -5.3856
  -41.2856   14.7126   -1.0010   -5.4254
  -41.3683   15.7693   -1.7789   -5.2467
  -40.6223   13.8823   -2.0166   -5.2596
  -41.3799   10.7148   -1.9394   -4.1713
  -41.5939    9.6200   -1.4455   -4.2889
  -43.0232    6.2942   -0.8274   -3.4645
  -43.8684    3.0374    0.0220   -2.8905
  -45.7183   -1.4395    0.8261   -3.7665
  -47.5617   -1.7631    0.7037   -3.4251
  -49.0900   -2.0232   -0.1380   -4.4067
  -51.0953   -2.4028   -0.2755   -4.5533
  -49.1543    1.1412   -2.5956   -4.7630
  -28.8427   17.0190  -14.9432    0.1363
  -34.6877  -11.0829   -5.0058   -0.3899
  -32.7039  -16.1618    0.2834   -1.9826
  -33.9518  -16.8413    4.4078   -4.7728
  -37.0845  -17.0205   -1.0786   -3.1387
  -38.4969  -18.2852   -1.0982   -2.9541
  -39.2648  -15.2732   -2.0736   -1.8867
  -42.4432  -14.0228    0.1890   -3.5854
  -41.5426  -18.8223   -1.2511   -2.7554
  -42.0335  -18.9057   -1.7378   -2.7484
  -41.1909  -14.5394   -3.9705   -2.6852
  -37.5689   -5.5433   -6.0832   -0.8668
  -33.9089   11.4759   -8.1515   -2.9190
  -25.8338   17.1956   -9.8814   -2.1199
  -15.6309   23.3132   -7.0684    3.2123
   -8.5660   22.2374   -1.6503    2.5862
   -8.3195   22.6206    6.1899   -0.9829
   -8.2103   19.0510    0.6987    1.1723
   -8.3361   13.7669    3.8147    2.2302
  -14.1210    5.2765    6.3631   -1.1765
  -19.2726   -3.0390    7.5409   -3.9005
  -21.0295  -11.3043    3.9121   -3.5902
  -22.4173  -18.4137    0.2243   -2.4407
  -22.4227  -17.2593   -1.4706   -1.4318
  -23.6210   -8.2606   -2.1094   -1.4093
  -24.6627   -7.5507   -0.7262   -2.0968
  -23.9752   -8.4095   -1.3993   -1.8709
  -25.0795   -7.6450   -0.7882   -2.5409
  -24.8594   -8.5125   -1.8871   -1.3106
  -24.8805   -9.5732   -1.3394   -1.4497
  -25.9487  -10.7883   -1.3076   -1.4809
  -25.7398   -8.7088   -1.6617   -1.2954
  -25.5151   -8.5729   -2.6291   -0.3053
  -27.1296   -7.9326   -2.0132   -1.7716
  -24.1589   -3.2128   -3.3531   -1.0719
  -17.2136    7.3611   -8.6070   -6.7303
  -14.7990   16.2252   -8.4344    2.6642
   -2.4241   23.8283  -11.0401    1.1432
    1.4443   31.3413   -5.3418    0.8844
    9.4048   27.5454   -2.6192    0.6117
    9.7909   18.3050    0.4740    0.7798
    8.9622   10.8805    3.2852    1.3157
    5.0809    1.6380    7.6688   -0.6555
   -0.3685   -5.6646    8.3572   -3.6086
   -3.9999  -11.2678    5.0101   -3.6866
   -7.6996  -16.8119    1.9610   -2.5793
  -11.3858  -20.4650    0.8804   -2.2067
  -11.9824  -22.5696   -0.1078   -2.6984
  -13.4518  -24.8011   -0.9355   -2.2493
  -14.6405  -25.9642   -1.5035   -0.9759
  -18.1138  -25.6944   -0.5206   -2.2728
  -20.6698  -26.2170    0.3628   -1.8564
  -20.8849  -27.2404   -0.2907   -1.4803
  -23.6150  -25.7319    0.0672   -1.7007
  -23.9446  -25.7142   -1.4200   -2.1301
  -25.0268  -24.9235   -0.8144   -1.8499
  -24.3784  -26.7838   -1.9401   -1.7830
  -22.8755  -12.1401   -4.0855   -2.0612
  -18.3784    2.1132   -6.5365   -0.5314
  -17.9435   20.4922   -6.2107   -1.3093
   -3.4708   20.5482   -9.5227    2.5569
   -1.1049   19.5009   -2.6394    0.6716
    1.0994   22.5923    2.2569   -0.6837
    0.3739   11.2776    2.2428   -0.1779
   -1.2754    2.7102    3.7294   -1.1211
   -4.3677   -3.0874    4.4588   -2.3809
   -8.4381   -8.9075    3.6012   -3.0896
  -10.0269  -13.1945    1.8980   -2.8525
  -11.3624  -18.3417   -0.3040   -2.1258
  -13.7222  -21.8860    0.4002   -2.0493
  -13.6443  -22.8288   -0.7481   -2.0815
  -16.2876  -24.2962   -0.8197   -1.3148
  -17.3095  -25.5251   -0.5851   -1.4008
  -18.4816  -25.7843   -0.3419   -2.0682
  -20.1785  -26.0551   -1.0373   -1.8333
  -21.1928  -27.2410   -1.3829   -1.4362
  -22.7375  -27.5115   -1.2259   -1.0121
  -23.0765  -28.5983   -1.4107   -1.3741
  -23.4243  -28.7005   -1.0764   -2.0450
  -22.3327  -28.4192   -2.5071   -1.6605
  -18.8860  -15.3714   -5.8036   -1.1656
  -12.1609    4.3577  -11.6509   -7.3951
  -10.2884   22.1000   -9.4422   -1.5286
   -0.4840   24.0264   -9.7452   -0.6253
    5.0581   21.7249   -5.1955   -0.3366
    8.9703   23.3396   -2.7708   -0.9453
   13.1646   19.9666   -0.9588   -0.2342
   12.7244   20.7498    1.9071   -0.1448
   11.5490    9.9663    7.3067   -1.2855
    7.9544    0.9639    8.0941   -3.9674
    6.1831   -8.3686    4.8379   -4.2428
    3.9799  -13.5529    0.6207   -2.6536
    2.8767  -16.6507   -1.5908   -1.5916
    2.2639  -20.8190   -1.7775   -1.8676
    1.1265  -22.0434   -1.6900   -1.7052
    1.9427  -22.8283   -2.9853   -1.1726
    1.6263  -22.8398   -3.0932   -0.3751
    0.3154  -23.2179   -1.1707   -0.5660
   -0.3766  -22.3450   -1.3356   -1.2868
   -1.0935  -23.4619   -1.7194   -1.0678
   -2.9157  -22.8102   -1.2506   -0.6819
   -2.3721  -22.6877   -1.9603   -0.9283
   -2.3771  -21.6329   -2.1503   -0.2157
   -2.4460  -12.5076   -2.7548   -1.4959
   -0.5968  -10.0301   -4.2960   -1.4768
    2.1094   -0.2463   -5.9749   -1.3987
    5.9923    6.6339   -6.7275   -1.4856
    9.7079   11.4870   -6.5309    0.0682
    8.7678   13.0598   -2.2415   -1.1061
    9.5882   10.0652   -0.0457   -0.3192
    6.4497    5.0862    3.9306   -1.6484
    6.2054   -0.9980    2.9943   -1.1566
    2.5186   -2.7335    2.7892   -2.3209
    0.8730   -5.9620    0.6577   -2.3617
   -0.9388   -6.2956    0.4972   -2.0824
   -2.3117   -6.5109   -0.1241   -1.9557
   -2.0744   -8.4748   -0.6710   -2.0270
   -3.1409   -5.6098   -0.9106   -2.2313
   -4.5377  -14.0186    0.3860   -0.6575
   -6.6251  -17.5200    1.4035   -0.6019
   -8.5537  -16.8548    0.8959   -1.1727
   -9.8269  -18.0396   -0.2797   -1.0288
  -10.6808  -23.2364   -0.4578    0.3316
  -10.0269  -25.0935   -1.0155    1.3091
  -13.3759  -20.7741    0.8325   -0.2115
  -14.4849  -18.9579    1.0032   -0.0652
  -15.9112  -15.1463    0.6335   -0.7382
  -17.9963  -10.4257    0.0615   -1.4556
  -16.1577   -7.9649   -1.7299   -1.8009
  -13.7195   -2.2733   -4.2193   -2.2534
  -10.8637   -0.6511   -5.0921   -1.6832
   -6.5781    3.3129   -5.7931   -0.1223
   -5.0054    9.6431   -4.2775   -0.4373
   -5.1161   23.6850   -1.0458   -1.1027
   -5.0484   27.6110    2.1747   -0.6831
  -10.4598   24.2543    6.3779   -1.9172
  -14.5214   13.1061    7.5629   -4.6221
  -17.7840    2.4524    4.8080   -4.5058
  -17.0086   -4.1270   -0.5627   -2.5395
  -18.1901  -12.5171    0.4056   -1.3728
  -17.8536  -16.4397   -0.2970   -1.1427
  -19.1032  -20.9090    1.4374   -1.8600
  -21.4811  -23.3045    0.7205   -1.2573
  -24.0958  -14.6194    0.5400   -1.7399
  -27.6978  -11.2986    1.0515   -2.6816
  -28.1101  -13.3566   -0.0455   -2.4903
  -27.0539  -17.0570   -2.0293   -1.1290
  -25.8601  -14.7561   -2.5814   -0.5386
  -25.3735   -7.5268   -2.9458   -0.8894
  -24.1141   -5.2512   -3.0001   -0.7221
  -23.0375    3.0822   -3.3112   -1.8717
  -20.8554    8.6352   -4.1354   -1.9640
  -15.6749   12.7520   -6.0106   -1.6158
   -9.5683   18.1075   -8.1192   -1.3342
   -4.9963   18.9817   -7.3168   -0.3687
    1.9636   20.2812   -6.2255    0.9598
    4.3428   18.4205   -1.6637    0.4380
    3.8082   12.9949    2.4388    0.2836
    1.8842    5.1556    6.5321   -1.4662
   -1.4950   -0.6577    6.3367   -3.7231
   -1.4914   -3.4070    1.3193   -2.7369
   -2.6878   -4.4038   -1.9350   -1.4333
   -3.8331   -5.6430   -1.7304   -1.1946
   -5.7351   -4.0387   -0.9559   -1.4754
   -5.8167   -3.9882   -1.8709   -1.6245
   -7.4142   -4.3049   -1.4575   -1.3176
   -7.3357   -6.3124   -1.8518   -1.4339
   -9.1372   -4.6480   -1.2286   -1.2876
   -7.6533   -6.3477   -2.2871   -1.7663
   -8.2837  -17.5846   -1.9325    2.2442
  -11.4004  -24.3937   -0.0399    1.6609
  -10.8762  -25.3712    0.2024    0.5613
   -9.4998  -26.1219   -0.6689   -0.6769
   -8.2997  -24.7858   -3.0163   -2.0746
   -2.8856  -13.3748   -6.8913   -1.9557
    0.9205    8.8671  -10.0332   -3.3054
   16.1181   16.4597  -17.3211    0.9677
   17.2298    6.9785   -7.9811    2.9228
   18.6712   -0.3019    0.1536    3.6632
   13.6515   -2.8955    7.5339   -0.9546
   10.4011   -9.5420    5.8143   -1.5068
    4.6348  -13.6839    5.7184   -1.6186
    2.1713  -17.0004    2.3757   -1.6346
    0.1241  -19.3369    0.7558   -1.7077
   -0.5163  -21.3132   -1.2817   -0.5131
   -1.7789  -17.5336   -1.0004   -1.5018
   -1.7345  -17.4725   -1.5446   -1.0448
   -1.9467  -16.4841   -2.0802   -1.5454
   -4.1618  -16.9474   -0.9572   -0.7927
   -4.7999  -19.1376   -0.5703   -1.5848
   -3.8255  -20.9648   -0.8868   -0.7734
   -5.4360  -22.3025   -0.5513   -0.9651
   -5.4923  -23.3110   -1.0023   -1.0876
   -6.0266  -22.4209   -0.9651   -1.3585
   -6.7500  -23.5572   -0.9420   -1.0084
   -6.3107  -22.4280   -1.5559   -0.9677
   -6.1399  -19.3086   -2.3023   -1.3314
   -3.6021  -14.6548   -4.1200   -1.5691
   -2.3906   -3.2253   -4.9568   -2.3619
   -0.7939   14.4937   -5.3795    0.1285
    7.5745   25.4393   -9.0191   -1.1349
    8.9944   30.6275   -5.0037   -0.4808
   16.2247   28.7731   -2.7185   -0.8761
   13.3865   31.0090    2.9899    0.4742
   11.6677   -7.2436    6.9724    0.5172
    4.0730   -9.9615   10.0628   -2.1513
   -3.3067   -6.1590    7.6570   -3.1785
   -8.6340   -3.8242    3.6552   -2.3243
  -11.0567    1.0218    1.0176   -1.4223
  -15.8755   13.2851    2.3502   -1.9538
  -17.9210   13.8932    2.3185   -2.7015
  -18.5747   12.7278    2.0155   -3.3463
  -19.7152    9.5302    1.4201   -2.4128
  -21.1917   11.3259    1.1443   -2.1150
  -22.2782   10.0781    1.5234   -2.4479
  -21.2147    6.2319    1.3988   -1.0510
  -23.7439    6.7397    1.3071   -2.4654
  -23.6396    4.7780    0.3749   -2.1271
  -24.4855    4.5728    1.3790   -1.8121
  -25.3012    6.4820    1.1246   -2.1008
  -25.0890    8.5139    1.1968   -2.7408
  -24.4748   13.8644    0.2776    0.0580
  -23.7418   17.0269   -0.8222   -3.0967
  -23.0719   16.1556   -1.1509   -3.0545
  -22.4726   17.2625   -1.0405   -3.1220
  -23.3192   17.0797   -0.4523   -2.9002
  -22.2191    9.1342   -0.2769   -2.9500
  -22.6305    0.8661    0.6504   -2.3797
  -23.2495    0.7688    0.0963   -2.5578
  -24.5425   -1.4622   -0.5861   -2.5434
  -25.7717   -7.8391   -0.2260   -2.9267
  -26.3195   -7.9392   -0.3271   -2.8045
  -27.4066  -17.2735   -0.2313   -1.7309
  -28.2188  -21.5021   -0.4126   -2.1102
  -29.9993  -22.8454   -0.6983   -2.5217
  -31.6255  -25.1773   -0.3522   -1.4837
  -31.9848  -26.1764   -1.1954   -0.3094
  -32.4454  -26.2530   -1.6653   -0.9421
  -33.4850  -27.4551   -1.6426   -0.6200
  -33.2967  -26.4500   -1.4203   -1.7863
  -35.0945  -24.7783   -0.7771   -1.3285
  -35.9430  -16.7850   -1.4461   -2.3866
  -34.1861  -22.4287   -3.5216   -2.0659
  -35.1247  -24.6281   -2.2074    0.8443
  -32.0012  -19.9676   -4.2998   -3.1505
  -28.2438   -6.8651   -7.4043   -3.3176
  -23.9325    0.2701   -9.5324   -1.7826
  -20.0901    8.1386   -7.6397    1.1981
  -10.2406   15.0279   -7.5080   -0.5392
  -15.1105   19.7202   -0.1047   -2.0854
  -13.9339   15.6757    2.7791   -2.3114
  -18.9725   10.2367    6.5313   -6.2662
  -24.3576    9.3426    4.6806   -6.4572
  -24.6216   10.4919    1.5248   -6.6389
  -25.4153   -6.7555   -0.6475   -4.2145
  -26.8970  -10.9808   -1.4462   -2.6276
  -27.3201   -5.9407   -2.3354   -3.1479
  -29.1977  -14.4332   -1.8027   -2.0890
  -33.0168   -5.1217   -0.0706   -3.4805
  -34.9160   -4.5369    0.0331   -5.0714
  -34.4841  -12.4965   -1.1882   -4.4654
  -33.9224  -23.4356   -2.2572   -2.2778
  -35.5564  -24.8041   -1.6354   -2.0816
  -37.5480  -21.1442   -1.3572   -2.9250
  -35.9681   -8.4960   -4.2941   -3.4728
  -28.2043    3.3559  -10.5463   -7.8478
  -24.8903   14.1593  -10.9367   -8.8019
  -17.6473   26.7872  -11.4937   -7.4214
  -13.0721   44.0244  -10.3153   -3.2390
   -4.5804   47.7832  -10.9405   -2.0637
   -1.2364   43.0458   -4.9292    0.6638
    3.3214   48.8359   -1.2898    1.7294
    4.9037   48.8934    1.8064    0.1640
    2.0635   50.2171    4.7990   -0.9176
   -1.6095   36.0597    7.9135   -0.9002
   -7.5617   20.3475   10.9395   -4.3602
  -13.3263   16.2941    8.4997   -5.5994
  -14.9347    0.0110    3.8133   -4.7743
  -15.3558   -7.9096    0.2999   -2.1849
  -18.2884  -16.6749    1.0650   -2.9881
  -19.6655  -17.8936    0.3933   -2.5565
  -21.1013  -12.9948   -0.2761   -1.5936
  -22.9578  -18.4293   -0.4710   -1.8972
  -25.1464  -15.8384    0.4627   -1.5702
  -27.8917  -10.2575    0.5780   -2.4990
  -29.2320  -13.6124    1.1693   -2.3415
  -30.1991   -9.6799    0.0879   -2.8954
  -30.2297  -11.6118   -0.9458   -1.8116
  -28.2345   -4.0187   -3.2907   -2.6975
  -24.6316   10.0074   -6.1737   -3.1454
  -16.9102   21.8519  -10.3446   -3.4180
   -6.5705   31.0870  -13.1353   -4.2946
    2.4746   34.8880  -11.2541   -0.9696
    6.7834   30.2273   -3.8354    1.1289
   10.4038   30.6329    0.4129   -0.0855
   12.9932   27.9999    1.6200    0.4321
   12.5856   22.7828    2.4955    0.8324
    5.9408   13.0397    6.8423   -2.0112
    1.0958    5.7446    9.0472   -4.5478
   -1.2462   -5.7201    5.4816   -4.7394
   -3.9251   -9.8925    0.6967   -1.2543
   -3.9967  -12.8120   -1.3493   -0.3686
   -3.0750  -11.5694   -2.4908   -1.0237
   -4.2256  -10.7917   -1.8240   -0.5815
   -3.5270  -12.6811   -1.8972   -0.4082
   -4.1054   -9.7351   -2.2207   -1.3278
   -5.6461   -9.1212   -1.1842   -2.3219
   -7.3467   -9.3923   -0.8998   -1.0120
   -9.7962  -14.0134    0.3592   -1.7096
  -10.0196  -17.1049    0.2305   -1.5274
   -9.6635  -21.0426   -0.7027   -1.3072
   -9.6102  -14.8620   -2.1185   -1.6884
   -5.9530   -0.7409   -5.7486   -1.4749
    1.5760   12.0891   -9.6591   -1.6062
    5.5089   17.9070   -8.7881   -1.3212
   15.5762   19.9154   -8.4201    1.4963
   14.8448   21.2917   -1.0297   -0.4680
   17.2196   22.5791    1.6619   -0.8764
   14.3813   17.6568    6.0670   -1.9588
   12.7710   18.3025    6.1835   -3.5194
    9.5536   15.6458    6.7845   -2.3830
    9.1479   15.8197    2.2846   -3.2787
    5.4930    9.9559    3.1260   -4.3398
