# Supplementary material for: Substation equipment temperature prediction based on multivariate information fusion and deep learning network
Source: PeerJ Comput Sci. 2022 Dec 12;8:e1172. doi: 10.7717/peerj-cs.1172 (PMC10280280; doi:10.7717/peerj-cs.1172)
Supplement: Supplemental Information 1 [file peerj-cs-08-1172-s001.zip › data and code/WaveNN/WaveNN.m]

%% 该代码为基于小波神经网络的交通流预测代码
%
% <html>
% <table border="0" width="600px" id="table1">	<tr>		<td><b><font size="2">该案例作者申明：</font></b></td>	</tr>	<tr><td><span class="comment"><font size="2">1：本人长期驻扎在此<a target="_blank" href="http://www.ilovematlab.cn/forum-158-1.html"><font color="#0000FF">板块</font></a>里，对该案例提问，做到有问必答。本套书籍官方网站为：<a href="http://video.ourmatlab.com">video.ourmatlab.com</a></font></span></td></tr><tr>		<td><font size="2">2：点此<a href="http://union.dangdang.com/transfer/transfer.aspx?from=P-284318&backurl=http://www.dangdang.com/">从当当预定本书</a>：<a href="http://union.dangdang.com/transfer/transfer.aspx?from=P-284318&backurl=http://www.dangdang.com/">《Matlab神经网络30个案例分析》</a>。</td></tr><tr>	<td><p class="comment"></font><font size="2">3</font><font size="2">：此案例有配套的教学视频，视频下载方式<a href="http://video.ourmatlab.com/vbuy.html">video.ourmatlab.com/vbuy.html</a></font><font size="2">。 </font></p></td>	</tr>			<tr>		<td><span class="comment"><font size="2">		4：此案例为原创案例，转载请注明出处（《Matlab神经网络30个案例分析》）。</font></span></td>	</tr>		<tr>		<td><span class="comment"><font size="2">		5：若此案例碰巧与您的研究有关联，我们欢迎您提意见，要求等，我们考虑后可以加在案例里。</font></span></td>	</tr>		</table>
% </html>
%% 清空环境变量
clc
clear

%% 网络参数配置
% load traffic_flux input output input_test output_test
load PCAdata.txt;
load dataBT.txt;
input=PCAdata(1:3086,1:4);
output=dataBT(1:3086,1);
input_test=PCAdata(3087:3906,1:4);
output_test=dataBT(3087:3906,1);

M=size(input,2); %输入节点个数
N=size(output,2); %输出节点个数

n=6; %隐形节点个数
lr1=0.01; %学习概率
lr2=0.001; %学习概率
maxgen=60; %迭代次数

%权值初始化
Wjk=randn(n,M);Wjk_1=Wjk;Wjk_2=Wjk_1;
Wij=randn(N,n);Wij_1=Wij;Wij_2=Wij_1;
a=randn(1,n);a_1=a;a_2=a_1;
b=randn(1,n);b_1=b;b_2=b_1;

%节点初始化
y=zeros(1,N);
net=zeros(1,n);
net_ab=zeros(1,n);

%权值学习增量初始化
d_Wjk=zeros(n,M);
d_Wij=zeros(N,n);
d_a=zeros(1,n);
d_b=zeros(1,n);

%% 输入输出数据归一化
[inputn,inputps]=mapminmax(input');
[outputn,outputps]=mapminmax(output'); 
inputn=inputn';
outputn=outputn';

error=zeros(1,maxgen);
%% 网络训练
for i=1:maxgen
    
    %误差累计
    error(i)=0;
    
    % 循环训练
    for kk=1:size(input,1)
        x=inputn(kk,:);
        yqw=outputn(kk,:);
   
        for j=1:n
            for k=1:M
                net(j)=net(j)+Wjk(j,k)*x(k);
                net_ab(j)=(net(j)-b(j))/a(j);
            end
            temp=mymorlet(net_ab(j));
            for k=1:N
                y=y+Wij(k,j)*temp;   %小波函数
            end
        end
        
        %计算误差和
        error(i)=error(i)+sum(abs(yqw-y));
        
        %权值调整
        for j=1:n
            %计算d_Wij
            temp=mymorlet(net_ab(j));
            for k=1:N
                d_Wij(k,j)=d_Wij(k,j)-(yqw(k)-y(k))*temp;
            end
            %计算d_Wjk
            temp=d_mymorlet(net_ab(j));
            for k=1:M
                for l=1:N
                    d_Wjk(j,k)=d_Wjk(j,k)+(yqw(l)-y(l))*Wij(l,j) ;
                end
                d_Wjk(j,k)=-d_Wjk(j,k)*temp*x(k)/a(j);
            end
            %计算d_b
            for k=1:N
                d_b(j)=d_b(j)+(yqw(k)-y(k))*Wij(k,j);
            end
            d_b(j)=d_b(j)*temp/a(j);
            %计算d_a
            for k=1:N
                d_a(j)=d_a(j)+(yqw(k)-y(k))*Wij(k,j);
            end
            d_a(j)=d_a(j)*temp*((net(j)-b(j))/b(j))/a(j);
        end
        
        %权值参数更新      
        Wij=Wij-lr1*d_Wij;
        Wjk=Wjk-lr1*d_Wjk;
        b=b-lr2*d_b;
        a=a-lr2*d_a;
    
        d_Wjk=zeros(n,M);
        d_Wij=zeros(N,n);
        d_a=zeros(1,n);
        d_b=zeros(1,n);

        y=zeros(1,N);
        net=zeros(1,n);
        net_ab=zeros(1,n);
        
        Wjk_1=Wjk;Wjk_2=Wjk_1;
        Wij_1=Wij;Wij_2=Wij_1;
        a_1=a;a_2=a_1;
        b_1=b;b_2=b_1;
    end
end

%% 网络预测
%预测输入归一化
x=mapminmax('apply',input_test',inputps);
x=x';
yuce=zeros(820,1);
%网络预测
for i=1:820
    x_test=x(i,:);

    for j=1:1:n
        for k=1:1:M
            net(j)=net(j)+Wjk(j,k)*x_test(k);
            net_ab(j)=(net(j)-b(j))/a(j);
        end
        temp=mymorlet(net_ab(j));
        for k=1:N
            y(k)=y(k)+Wij(k,j)*temp ; 
        end
    end

    yuce(i)=y(k);
    y=zeros(1,N);
    net=zeros(1,n);
    net_ab=zeros(1,n);
end
%预测输出反归一化
ynn=mapminmax('reverse',yuce,outputps);
%% 测试集误差评价
CNNGRUerror_test=ynn'-output_test';
CNNGRUpererror_test=CNNGRUerror_test./output_test';
% RMSE
RMSEtest = sqrt(sumsqr(CNNGRUerror_test)/length(output_test))
% MAPE
MAPEtest = mean(abs(CNNGRUpererror_test))
%% 结果分析
figure(1)
plot(ynn,'r*:')
hold on
plot(output_test,'bo--')
title('预测交通流量','fontsize',12)
legend('预测交通流量','实际交通流量','fontsize',12)
xlabel('时间点')
ylabel('交通流量')

web browser www.matlabsky.com
%%
% <html>
% <table width="656" align="left" >	<tr><td align="center"><p><font size="2"><a href="http://video.ourmatlab.com/">Matlab神经网络30个案例分析</a></font></p><p align="left"><font size="2">相关论坛：</font></p><p align="left"><font size="2">《Matlab神经网络30个案例分析》官方网站：<a href="http://video.ourmatlab.com">video.ourmatlab.com</a></font></p><p align="left"><font size="2">Matlab技术论坛：<a href="http://www.matlabsky.com">www.matlabsky.com</a></font></p><p align="left"><font size="2">M</font><font size="2">atlab函数百科：<a href="http://www.mfun.la">www.mfun.la</a></font></p><p align="left"><font size="2">Matlab中文论坛：<a href="http://www.ilovematlab.com">www.ilovematlab.com</a></font></p></td>	</tr></table>
% </html>
