# Supplementary material for: Substation equipment temperature prediction based on multivariate information fusion and deep learning network
Source: PeerJ Comput Sci. 2022 Dec 12;8:e1172. doi: 10.7717/peerj-cs.1172 (PMC10280280; doi:10.7717/peerj-cs.1172)
Supplement: Supplemental Information 1 [file peerj-cs-08-1172-s001.zip › data and code/WaveNN/dataB.txt]

30.77	30.73	23.34	32.28	32.16	31.67	18	55%
28.45	29.56	20.06	31.05	31.36	30.44	16	65%
29.04	29.11	20.26	30.9	30.31	29.95	14	84%
25.68	26.42	17.21	28.81	28.33	28.65	13	80%
27.77	28.5	18.37	28.7	29.36	28.97	12	86%
26.62	27.48	18.54	28.98	29.1	27.89	13	76%
26.05	26.51	18.07	27.87	27.28	26.69	12	75%
25.09	25.42	16.32	26.82	26.61	25.69	12	72%
24.68	25.18	16.96	26.88	26.3	24.81	11	69%
24.49	24.03	16.13	25.73	25.5	26.29	11	59%
13.37	14.1	6.79	16.27	15.66	15.79	2	92%
13.72	14.29	6.75	16.26	15.75	15.03	2	93%
13.77	14.29	5.97	15.94	15.12	15.55	2	94%
13.47	13.47	5.27	15.87	15.68	15.25	2	93%
13.69	14.22	5.67	16.59	16.37	14.92	2	93%
14.41	15.34	5.5	17.14	16.9	16.02	2	92%
13.74	14.07	5.82	16.3	16.16	15.1	2	92%
14.87	15.39	5.51	17.4	17.17	16.46	2	91%
14.9	15.12	5.26	17.15	17.12	16.34	2	91%
14.19	14.85	4.79	17.01	16.7	15.82	2	91%
15.78	16.1	5.56	17.62	17.48	16.21	2	86%
16.59	16.99	6.7	18.35	18.01	16.98	2	80%
15.49	15.34	5.58	16.75	16.31	15.63	2	74%
15.91	16.01	6.16	17.43	17.15	16.51	2	70%
15.76	16.45	6.55	17.72	17.23	16.11	2	68%
16.96	17.12	7.79	18.42	18.35	17.36	3	66%
17.01	16.81	8.28	18.86	18.77	17.55	3	64%
18.54	18.62	10.74	20.05	19.4	18.78	10	54%
20.42	20.69	11.16	22.18	21.74	20.5	9	57%
21.22	20.94	11.81	22.89	22.87	21.69	9	58%
23.96	24.05	15.52	26.3	26.09	24.22	7	94%
21.77	21.4	11.8	22.83	22.73	21.94	8	93%
20.78	20.86	11.58	21.69	21.58	21.35	8	91%
19.29	19.22	10.68	20.85	20.54	19.3	7	94%
21.33	21.23	10.48	22.48	22.35	21.89	7	94%
20.19	20.28	10.12	21.66	21.07	20.33	7	94%
19.59	19.47	10.02	21.21	20.04	20.45	7	93%
20.13	19.88	9.76	20.99	20.69	19.9	6	93%
19.64	19.39	9.63	21.27	20.39	19.56	6	90%
19.94	20	10.47	20.97	20.2	20.49	6	88%
20.89	20.55	9.83	22.07	21.84	20.88	6	93%
21.06	20.97	10.15	22.21	21.86	21.1	6	92%
18.41	18.08	8.73	19.46	18.86	18.89	5	91%
15.8	15.79	7.73	17.69	17.05	15.87	5	89%
18.01	17.89	7.77	19.66	19.18	17.83	5	88%
18.27	18.24	8.23	19.6	19.57	18.58	4	85%
17.84	17.57	8.25	19.27	19.02	17.45	4	82%
17.74	17.63	8.27	18.79	18.54	18.12	4	80%
17.17	17.03	7.58	18.65	18.89	17.72	5	74%
18.03	17.71	8.63	19.54	18.71	18.26	5	70%
18.89	18.71	10.13	20.77	20.14	19.24	5	68%
19.99	19.84	11.04	21.5	21.7	20.64	6	66%
20.28	19.89	11.03	22.27	21.79	20.89	6	66%
21.68	21.7	12.83	23.98	23.43	21.94	7	62%
20.74	21.2	14.99	23.76	23.29	22.54	9	58%
21.1	21.33	16.44	23.79	23.3	22.56	10	56%
22.6	22.07	13.92	24.27	23.75	22.99	9	57%
22.89	22.29	12.52	24.06	23.66	23.35	9	60%
22.52	22.79	12.02	24.29	24.23	23.2	8	60%
23.39	23.16	12.12	24.47	24.31	23.56	8	61%
23.05	22.88	12.35	24.09	24.31	22.96	8	62%
22.39	22.52	11.75	24.26	24.13	23.3	8	62%
23.12	23.23	12.98	24.85	24.46	23.25	7	60%
22.6	22.72	11.81	23.92	23.84	23.14	7	62%
22.35	22.23	11.93	24.06	24.04	23.16	7	63%
21.98	22.08	12.13	23.58	23.33	22.54	7	64%
21.35	21	11.32	23.1	22.81	21.56	7	64%
21.21	20.89	11.06	22.79	22.39	21.07	7	62%
20.06	19.72	10.59	21.3	20.95	20.63	7	63%
20.66	20.39	11.24	22.35	21.76	20.47	6	63%
19.11	18.42	9.99	20.83	20.14	19.71	6	62%
20.36	19.77	10.44	21.15	20.97	20.55	6	62%
20.78	20.46	11.3	22.39	22.02	20.22	6	60%
20.39	19.88	10.44	22.06	22.03	20.55	6	59%
21.99	21.31	11.97	23	22.87	22	7	52%
22.66	22.42	13.71	24.23	23.79	22.89	8	50%
23.4	23.73	15.54	25.72	25.15	24.88	9	49%
24.75	25.13	17.67	26.11	25.76	25.45	10	47%
24.1	23.7	16.25	25.71	25.66	24.35	10	48%
24.34	23.92	16.38	26.06	25.38	24.44	11	45%
24.5	24.17	14.65	25.93	25.66	25.16	10	47%
23.93	24.42	13.62	25.33	25.63	24.93	10	47%
23.51	23.2	13.23	24.69	25.3	24.12	9	46%
21.55	21.82	12.04	23.75	23.67	22.53	9	49%
21.28	20.84	11.29	23.16	23.03	21.84	8	51%
21.12	22.01	11.36	23.44	23.84	22.8	7	54%
20.5	20.81	10.9	22.84	22.78	22.08	6	58%
20.13	20.98	10.41	22.73	22.74	21.81	5	65%
19.36	19.75	9.42	21.77	21.75	21.08	5	66%
18.61	19.01	9.45	21.38	21.15	20.24	4	67%
18.62	19.23	9.69	21.29	20.86	19.99	4	67%
18.29	17.97	8.9	20.05	20.61	18.78	4	65%
17.44	17.44	8.08	19.58	19.17	18	4	61%
16.51	16.52	7.91	19.55	19.16	17.78	4	62%
17.7	17.67	8.74	19.5	19.14	18.3	3	62%
22.82	24.05	17.59	26.01	26.87	24.87	6	55%
30.26	27.05	40.79	29.51	29.46	39.34	8	49%
23.21	22.45	17.73	25.03	24.53	23.26	9	48%
24.68	24.75	19.9	26.68	26.5	25.11	11	41%
25.19	25.87	21.2	27.37	27	26.3	12	41%
24.54	24.82	18.2	26.22	26.4	25.01	12	39%
24.64	24.78	16.52	26.14	26.16	25.52	12	43%
25.25	25.86	16.18	26.94	27.13	26.01	11	45%
23.01	23.47	13.46	24.54	24.94	24.35	10	52%
21.93	22.33	11.92	24.11	24.22	23.9	8	59%
22.28	23.23	12.56	24.56	25	23.77	7	69%
20.86	22.22	11.69	23.07	23.55	22.86	5	82%
20.93	22.34	10.98	22.95	23.85	22.59	4	80%
20.36	21.33	10.74	22.39	23.31	21.78	5	74%
19.2	20.23	9.89	21.7	22.52	21.56	5	76%
18.87	19.79	9.6	21.17	21.39	21.02	4	82%
18.1	19.29	9.93	21.14	20.95	19.85	5	77%
17.24	17.95	8.89	19.99	20.36	19.57	6	65%
16.47	17.61	8.58	19.41	19.24	18.34	4	73%
16.29	17.27	8.62	19.12	19.08	19.04	4	78%
16.26	17.13	8.8	20.36	20.59	18.67	4	74%
22.24	22.96	19.76	23.92	24.37	23.79	8	59%
23.99	24.89	34.06	26.7	27.02	33	10	52%
23.17	22.48	23.05	25.37	25.72	24.47	12	52%
27.49	27.54	25.08	30.54	28.84	26.82	14	50%
28.34	27.9	22.72	32.37	29.66	28.24	14	51%
25.52	25.84	19.88	27.89	28.01	27.01	13	57%
24.58	25.55	17.29	27.46	27.6	26.97	13	61%
24.41	25.33	15.19	26.63	26.51	25.67	12	71%
24.32	24.51	14.85	25.95	26.01	25.38	11	77%
23.88	24.22	14.33	25.9	25.74	25.12	10	76%
23.01	23.08	13.74	25.02	25.61	24.41	9	82%
24.33	24.55	14.78	25.41	26.02	25.43	8	86%
22.62	23.11	14.31	25.69	25.27	24.52	9	80%
24.41	25.13	14.91	25.9	25.97	25.49	8	81%
24.46	24.69	14.97	25.97	25.97	24.9	8	81%
24.53	24.82	15.35	26.18	25.77	24.94	9	77%
23.7	23.8	14.58	25.26	24.81	24.51	9	78%
24.17	24.79	14.91	25.6	25.78	24.83	10	74%
24.4	25.06	15.2	25.81	25.96	24.71	10	73%
23.83	24.39	13.97	25.15	25.1	24.89	10	74%
25.43	25.26	15.64	26.59	26.5	25.95	10	80%
26.43	26.99	17.26	28.31	28.24	27.26	11	78%
27.04	27.68	18.37	28.63	28.39	27.92	12	73%
27.06	27.17	17.74	28.53	28.3	27.55	12	69%
27.17	27.23	17.1	28.44	28.1	27.64	12	69%
27.18	27.16	16.79	27.98	27.81	27.36	13	68%
24.18	24.17	15.78	24.91	24.95	24.71	12	72%
23.78	23.67	16.65	26.02	25.89	26.03	11	88%
23.49	23.65	15.18	25.6	25.32	25.28	11	92%
23.03	23.38	14.9	25.29	24.65	24.8	10	96%
23.58	24.22	15.08	25.52	25.21	24.38	10	97%
23.44	24.24	15.58	25.59	25.21	24.25	11	96%
23.07	23.09	15.92	24.56	24.33	24.59	11	96%
24.43	25.16	15.3	25.68	25.79	24.47	11	96%
25.33	26.27	15.65	26.74	26.69	25.82	11	96%
25.64	26.34	15.73	26.68	27.05	26.73	11	95%
24.8	24.86	15.12	26.1	26.54	25.95	11	95%
24.98	25.28	15.68	26.5	26.46	25.66	11	91%
25.13	25.47	16.49	27.08	26.72	25.71	11	89%
24.81	24.83	15.8	26.21	25.71	25.67	11	84%
24.66	24.94	15.47	25.72	25.32	24.99	11	70%
23.81	24.09	15.1	25.5	25.08	24.28	11	60%
24.72	24.77	15.44	26.15	25.78	24.98	11	55%
24.22	24.29	16.13	26.54	25.95	26.42	11	56%
28.76	29.38	21.47	32.61	28.27	30.05	12	49%
26.54	27.47	42.39	29.51	29.63	36.69	13	45%
25.75	26.13	24.55	28.3	27.86	28.73	14	38%
27.41	26.93	22.28	29.51	29.37	28.34	15	36%
28.08	27.41	21.85	30.33	30	28.82	16	33%
26.9	27.24	22.1	30.01	29.74	28.57	17	30%
27.47	27.73	20.97	30.04	30	29.33	16	26%
27.17	27.52	18.92	29.56	28.99	28	15	28%
25.49	25.81	17.05	28.44	27.8	27.02	13	46%
24.23	25.05	15.81	26.93	26.59	26.22	12	43%
24.2	24.46	15.57	26.8	26.57	25.7	11	45%
24.18	24.71	15.84	26.68	25.89	25.03	11	45%
23.17	23.44	14.48	25.57	24.97	24.51	11	51%
22.78	23.81	14.42	25.51	25.54	24.48	10	54%
22.59	23.62	14.26	25.59	25.46	24.41	9	55%
22.01	22.73	14.02	24.86	24.73	23.59	9	60%
21.42	22.44	13.12	24.04	24.15	23.53	8	69%
20.73	22.29	12.53	23.49	23.78	22.61	7	73%
19.42	20.05	11.71	22.62	22.35	21.08	7	69%
19.31	20.42	10.99	21.54	22.22	21.69	6	71%
19.78	20.51	11.54	21.88	21.89	21.44	6	73%
18.83	19.17	10.81	21.23	21.24	21.33	6	74%
21.77	21.54	14.11	24.09	24.18	23.44	7	68%
23.5	24.11	15.13	25.38	24.51	23.72	0	87%
23.18	23.41	13.68	25.08	24.78	24.32	1	69%
16.42	16.93	7.69	18.81	18.6	17.94	2	55%
15.87	16.67	7.09	19.13	18.93	17.25	2	43%
15	15.9	5.6	18.11	17.95	16.93	1	49%
13.93	14.24	4.03	16.43	16.14	14.9	0	43%
13.7	14.73	4.72	16.7	15.96	14.92	0	38%
13.99	14.35	4.71	17.24	16.45	14.76	0	36%
13.96	14.44	4.12	16.93	16.44	15.23	0	36%
13.9	14.76	4.56	17.18	16.84	15.57	-1	36%
13.16	13.83	3.18	15.68	15.33	14.43	-1	36%
13.12	13.53	3.48	15.76	15.34	14.17	-1	35%
11.37	12.13	3.07	14.52	13.92	13.22	-1	33%
10.47	11.39	2.07	13.48	12.69	12.42	-2	32%
10.41	11.31	1.79	13.62	12.9	11.99	-2	29%
8.98	9.43	0.32	11.71	11.09	10.79	-2	29%
10.04	10.51	1.43	12.37	11.83	11.15	-2	30%
9.02	9.34	0.45	12.07	11.23	10.73	-2	21%
9.41	9.81	1.04	11.62	11.21	10.83	-2	21%
8.37	9.27	0	11.1	10.81	9.42	-3	22%
9.82	9.06	2.28	12.88	12.25	12.7	-2	24%
2.63	0.15	0.43	2.75	2.74	9.13	-2	25%
4.82	3.12	16.71	5.8	6.38	13.11	-1	23%
5.38	2.93	4.31	5.21	5.91	13.45	0	20%
6.7	5.79	4.39	6.63	6.67	15.37	0	18%
6.24	2.47	3.56	5.94	5.87	15.17	1	19%
6.19	3.93	6.22	6.9	7.1	14.16	2	18%
8.4	5.3	8.24	11.21	11.32	15.97	2	17%
8.7	4.88	6.71	9.33	9.1	15.62	2	17%
4.03	2.43	1.27	8.1	7.72	14.71	1	18%
1.42	1.35	0.49	7.79	7.32	14.05	1	20%
1.98	3.03	2.1	10.45	10.06	15.95	0	21%
0.41	1.94	0.48	9.11	9.2	15.11	0	32%
0.73	1.41	-0.26	7.06	7.08	14.49	0	23%
0.86	0.18	-0.52	6.9	6.44	13.78	-1	25%
0.59	1.15	1.8	7.12	6.99	14.25	-1	26%
0.53	0.98	1.17	6.29	6.08	13.49	-2	32%
-0.74	-0.63	-0.7	3.83	4.24	12.65	-2	36%
-1.26	-0.79	-0.75	4.95	5.07	12.81	-2	31%
-0.99	-1.31	-0.74	4.37	4.27	11.71	-4	46%
-1.5	-1.62	-1.42	3.22	3.36	11.55	-3	36%
-3.1	-2.54	-2.54	2.33	2.48	11.22	-2	36%
-2.46	-2.38	-2.87	3.25	3.26	10.91	-4	53%
-1.94	-2.14	-2.03	2.28	2.8	11.2	-4	52%
3.52	1.32	-0.1	4.38	4.33	12.76	0	31%
7.9	4.81	3.29	6.84	6.94	13.2	0	25%
8.36	5.41	14.93	7.76	8.27	15	2	21%
10.32	7.19	7.05	10.1	10.01	17.62	3	18%
10.76	7.26	7.73	8.68	8.26	18.75	4	16%
10.63	8.64	8.1	10.85	11.03	18.39	5	15%
12.37	9.45	11.18	12.99	12.37	19.48	6	14%
11.54	8.18	11.01	13.07	12.67	18.67	6	14%
10.62	7.24	9.24	12.09	11.87	18.14	6	13%
7.62	6.81	6.11	13.44	13.16	18.74	5	16%
5.47	6	5.52	13.08	12.72	18.4	3	25%
3.86	5	4.12	12.15	12.34	17.54	3	27%
2.52	3.51	2.65	9.6	9.17	16.33	2	30%
3.04	3.16	1.75	9.87	9.53	15.95	1	30%
3.04	3.43	2.95	11.33	9.89	17.37	1	31%
3.44	3.61	3.39	11.18	10.99	17.25	0	37%
2.32	1.92	1.94	8.97	7.81	15.29	-1	42%
1.95	1.3	1.4	7.41	7.09	14.69	-1	47%
1.04	2.23	1.2	7.52	7.05	14.56	-1	50%
0.11	0.59	0.71	5.84	6.11	13.21	-1	53%
-0.42	0.62	0.31	4.67	4.85	12.63	-3	61%
-2.3	-1.99	-1.72	2.78	2.44	11.12	-3	58%
-1.03	-0.4	-1.05	3.95	3.58	11.76	-1	52%
-0.93	-0.49	-0.25	3.81	4.2	11.69	-1	55%
4.8	3.5	2.56	6.27	6.69	14.46	0	45%
9.51	6.42	4.28	7.74	7.79	16.04	2	34%
15.84	13.46	21.55	13.85	14.07	20.31	4	23%
17.87	15.69	15.85	16.68	16.72	22.93	5	20%
15.01	11.53	12.52	11.26	10.55	19.99	6	20%
15	13.45	12.93	13.63	13.07	21.47	7	22%
13.59	12.73	13.52	16.4	15.8	21.01	6	23%
11.57	10.56	12.01	17.42	16.64	19.71	6	27%
11.49	10.05	9.55	13.76	13.97	19.04	5	31%
7.01	7.41	5.74	13.62	13.56	18.84	4	41%
5.21	6.1	4.37	12.54	12.41	18.38	4	46%
8.28	9.3	8.05	14.72	14.53	21.55	3	49%
7.87	7.92	6.71	12.86	12.32	19.25	3	49%
7.86	7.97	6.17	13.09	13.1	20.53	3	50%
7.78	7.96	6.4	13.01	12.76	19.8	4	40%
5.95	6.91	5.08	11.74	11.36	19.53	4	43%
6.85	8.25	6.08	12.09	11.81	19.59	3	39%
6.43	7.43	5.3	11.16	10.98	18.9	3	37%
5.77	6.85	5.21	10.97	10.63	18.6	4	35%
6.38	7.46	5.45	11.15	10.84	19.09	3	36%
6.08	6.89	5.62	10.7	10.21	17.85	3	37%
6.19	6.6	5.38	10.52	10.28	17.48	3	35%
6.36	7.12	6.14	10.64	10.84	18.3	2	41%
5.79	6.32	4.46	9.42	9.13	17.39	2	45%
7.89	6.14	5.02	10.22	10.05	17.69	3	42%
9.61	8.25	7.47	11.81	11.75	19.44	4	36%
11.22	9.88	9	12.35	12.45	21.16	5	29%
12.92	11.95	12.4	14.7	14.68	21.94	6	29%
11.87	11.07	10.59	14.14	14.62	22	6	28%
12.42	11.81	11.24	16.01	15.4	22.9	7	27%
11.87	11.39	11.91	16.19	15.99	22.26	6	37%
9.59	9.4	8.99	14.95	15.12	20.9	7	33%
10.96	10.57	9.89	16.13	16.04	21.68	6	39%
8.21	9.26	8.11	14.21	14.74	20.4	5	45%
8.13	8.85	7.27	14.42	14.69	20.23	3	56%
6.2	7.51	5.54	14.18	14.15	20.16	3	53%
5.88	6.25	5.48	13.06	12.83	19.34	2	59%
5.75	5.72	6.88	12.09	11.3	18.55	1	64%
4.97	4.76	4.87	11.96	11.15	18.1	1	62%
3.04	4.01	3.67	9.25	9.15	16.14	0	72%
3.36	3.53	2.79	8.63	8.47	15.68	2	41%
2.17	2.58	2.19	7.78	7.21	14.87	1	41%
2.37	2.89	2.1	8.3	7.68	14.94	1	37%
2.33	2.5	2.09	7.76	7.51	15.61	0	41%
2.71	2.94	3.6	8.01	7.68	15.17	0	46%
1.8	1.34	1.35	7.95	8	13.99	-2	55%
1.09	1.81	2.13	6.16	6.31	13.74	-2	64%
6.77	5.96	5.39	9.88	9.88	16.9	1	46%
15.61	13.85	11.68	15.36	15.7	21.66	4	32%
24.02	13.45	16.73	14.12	14.55	21.11	6	29%
14.59	12.72	12.25	13.46	13.6	20.83	7	20%
17.23	13.75	14.04	14.86	14.79	22.44	8	19%
19.24	16.79	16.04	17.28	17.1	23.81	9	18%
17.94	15.45	17.14	17.64	16.92	23.17	10	17%
18.92	16.99	19.11	20.89	20.46	25.13	11	16%
14.66	12.44	13.66	17.41	16.51	23.65	9	30%
11.51	11.32	11.36	17.67	17.19	22.64	7	37%
7.66	7.49	7.86	14.75	14.62	20.31	5	45%
7.56	7.54	7.97	15.47	15.25	20.98	4	50%
7.88	7.46	7.54	14.91	14.84	20.67	2	61%
6.29	6.62	7.85	12.87	13.02	18.66	0	70%
5.38	6.23	6.34	12.32	12.31	18.19	0	69%
5.19	5.19	5.59	10.97	10.49	18.16	0	73%
4.29	4.85	5.33	9.95	9.59	17.39	0	73%
4.35	3.84	4.37	9.85	8.96	17.03	0	71%
3.86	3.28	3.63	9.11	8.31	16.35	0	72%
3.08	3.37	3.16	7.95	7.59	15.09	0	73%
2.66	2.85	2.64	7.08	6.48	14.64	0	73%
2.22	1.94	1.85	5.95	5.76	13.77	0	71%
1.26	1.72	2.12	5.77	6.19	13.38	0	67%
1.22	1.6	1.9	5.99	5.55	12.96	0	71%
8.86	6.29	4.88	8.26	8.63	17.11	2	60%
14.37	12.01	9.53	12.25	11.95	21.57	5	44%
20.49	19.79	19.7	18.86	19.1	25.14	8	32%
21.96	20.5	21.21	19.7	19.72	26.6	9	28%
20.85	17.92	19.55	17.65	17.49	25.03	14	19%
19.17	18.09	18.15	18.86	18.06	25.73	16	12%
19.92	18.9	21.32	21.11	20.74	25.93	16	24%
20.11	18.32	21.47	22.42	22.48	26.91	15	30%
19.15	17.57	20.03	22.94	22.75	26.41	13	38%
13.9	13.55	14.71	21.28	20.53	24.77	11	40%
11.85	11.24	11.83	19.52	19.22	23.86	10	32%
10.7	10.36	10.96	18.05	18.11	23.62	6	50%
10.83	10.37	10.79	16.81	16.42	22.83	4	62%
9.22	9.88	9.85	15.63	15.4	21.83	3	69%
8.75	9.06	9.66	14.36	13.77	20.94	2	74%
8.32	7.85	8.54	13.98	13.35	20.08	2	75%
6.89	7.23	7.48	12.49	12.17	19.04	2	78%
7.07	6.83	7.36	12.38	11.59	18.94	1	78%
5.87	6.02	6.2	10.53	9.97	17.88	2	74%
5.83	5.42	6.32	11.31	10.3	17.29	2	72%
4.53	4.67	5.06	9.13	8.94	16.77	3	70%
4.61	5.12	5.5	9.15	8.29	16.26	3	70%
4.42	4.4	3.6	8.02	8.37	15.9	2	74%
15.29	13.98	12.39	13.91	13.92	23.08	9	38%
22.11	20.32	23.51	26.7	26.76	29.12	11	36%
19.31	20.37	19.46	18.71	18.41	27.03	12	41%
21.21	21.08	20.58	26.04	27.61	30.36	12	44%
12.54	11.81	11.79	14.21	14.24	22.08	12	47%
7.5	7.2	5.96	11.07	11.69	18.32	12	48%
10.8	10.2	9.13	12.54	12.65	18.78	11	50%
6.68	5.52	4.32	8.69	9.16	16.6	10	56%
16.94	15.56	17.29	20.6	19.53	24.08	9	62%
13.35	11.83	10.02	11.9	11.92	20.58	8	65%
16.54	15.38	15.91	20.34	19.96	23.58	7	71%
9.15	10.05	9.86	15.34	15.45	20.91	6	79%
8.89	10.34	9.41	15.24	15.42	21.27	6	77%
10.58	11.19	10.26	14.94	14.91	22.91	6	74%
11.56	11.83	11.02	14.9	15.03	23.16	7	72%
11.81	12.5	11.66	15.67	15.65	23.04	8	69%
12.57	13.01	11.9	15	15.11	22.53	8	67%
12.08	12.99	11.81	14.57	14.38	23.21	8	66%
11.77	12.44	12.28	14.82	14.81	22.53	8	66%
12.18	12.88	11.34	14.78	14.59	22.35	8	67%
11.69	12.54	11.22	14.22	13.98	22.57	9	68%
13.33	14.08	13.16	16.3	16.34	23.64	9	68%
13.39	13.91	12.64	15.97	15.47	23.31	9	70%
13.99	13.63	12.8	16.05	16.37	23.5	9	84%
14.4	14.35	13.41	16.37	16.63	23.95	9	88%
16.69	16.12	15.27	17.93	17.88	24.7	10	86%
16.13	16.19	15.27	18.31	18.18	25.34	10	84%
15.6	16.16	14.21	18.5	18.22	25.2	10	86%
16.28	16.66	14.62	18.9	18.73	25.87	11	88%
16.34	16.9	14.82	19.31	18.95	25.57	11	87%
16.49	17.23	16.22	19.21	19.02	25.34	11	87%
15.78	16.71	15.84	19.56	19.5	26.45	11	91%
16.16	17.15	16.28	19.68	19.34	26.52	11	92%
16.26	16.99	16.26	19.88	19.69	27	11	92%
16.5	17.46	16.2	20.39	20.15	27.18	11	92%
16.58	16.85	16.35	20.51	20.04	26.46	11	92%
15.17	16.05	14.67	18.24	18.01	25.52	11	92%
16.01	16.69	15.15	18.97	18.73	25.21	11	94%
15.9	16.6	16.21	18.85	18.74	26.11	11	94%
15.61	16.38	15.81	19.48	19.34	26.09	11	94%
16.11	16.82	15.89	19.89	19.15	26.82	11	94%
15.79	16.19	15.39	18.54	18.55	25.84	11	94%
16.35	16.94	16.22	18.88	18.84	26.18	11	94%
16.17	17.03	16.19	18.68	18.38	25.69	11	94%
15.71	15.9	14.09	18.03	17.87	25.59	11	95%
15.63	16.53	15.38	18.96	18.8	26.06	12	94%
17.91	18.56	17.13	20.56	20.6	27.37	12	94%
18	18.28	17.82	20.24	20.42	27.29	13	92%
17.87	18.41	17.67	19.78	19.44	25.29	14	90%
17.71	18.39	17.46	20.58	20.31	25.74	14	93%
17.54	17.78	16.59	18.46	18.59	23.75	14	95%
18.52	18.24	17.91	18.58	18.68	24.28	14	96%
18.75	18.98	17.73	20.97	20.86	27.85	15	97%
20.22	20.47	19.03	21.98	21.97	29.55	16	95%
19.54	20.49	18.79	23.04	22.88	28.95	16	93%
19.9	20.52	19.35	23.16	22.88	29.32	16	93%
19.91	20.64	18.81	23.06	22.63	29.63	15	94%
20.18	20.62	18.87	23.3	23.2	29.74	15	95%
20.41	21.01	20.37	23.74	23.54	29.94	15	95%
20.68	21.4	21	23.76	23.28	30	15	95%
20.68	20.77	19.81	24.23	23.99	30.55	15	96%
20.11	20.67	19.29	24.27	23.27	30.48	15	96%
19.5	19.99	19.25	22.9	22.41	28.77	15	96%
19.36	19.88	18.2	22.51	22.16	29.02	14	96%
19.17	19.81	17.34	22.32	22.54	29.36	14	97%
19.72	19.95	18.44	22.36	21.82	28.38	15	97%
18.73	19.4	17.8	21.94	21.73	28.21	14	97%
19.15	19.6	18.35	22.11	21.69	28.86	14	97%
19.24	20.09	18.27	22.21	22.2	28.85	14	96%
19.47	19.88	17.98	22.23	22.02	28.57	14	96%
19.73	20.6	19.42	22.32	22.17	29.01	15	95%
20.9	21.62	20.55	23.83	23.57	30.39	16	92%
21.41	21.66	21.71	23.59	23.43	30.31	16	89%
22.48	22.84	22.59	25.32	24.78	31.23	16	90%
23.18	22.39	23.14	25.05	25.04	31.5	16	88%
23.05	23.06	23.01	24.96	24.66	31.87	15	91%
20.97	21.98	20.76	25.09	24.72	30.73	16	89%
21.13	21.91	20.04	25.04	25.07	30.97	16	89%
20.19	21.06	19.32	24.64	24.96	30.91	16	86%
19.89	20.28	18.48	24.35	24.36	30.03	16	85%
19.89	20.66	18.37	23.76	23.57	30.17	16	85%
19.11	20.3	18.28	24.4	24.29	30.73	15	86%
18.79	20.37	18.18	24.41	23.76	29.62	15	86%
18.91	19.94	17.81	23.71	23.32	29.86	14	87%
18.62	20.1	18.15	23.51	23.02	29.73	15	84%
18.37	19.62	17.63	23.47	23.17	30.18	14	83%
17.82	18.39	16.7	21.93	21.97	28.3	14	83%
17.9	18.36	16.46	22.17	21.84	28.56	13	88%
18.04	19.18	17.08	22.68	22.43	28.78	13	85%
17.29	18.42	16.64	21.24	20.84	28.31	13	84%
17.83	18.79	16.64	21.49	21.15	28.49	13	83%
16.17	16.52	15.22	19.62	19.26	26.77	13	82%
16.06	16.89	15.09	20.01	19.98	26.38	12	86%
16.39	17.62	16.1	21.63	20.77	26.48	12	87%
16.32	16.81	15.56	20.49	20.69	26.77	12	84%
15.67	15.89	14.69	17.57	17.45	25.67	13	80%
19.1	19.84	18.47	22.03	21.98	32.45	14	72%
23.8	23	23.9	23.82	23.89	30.78	16	64%
21.69	21.61	21.8	22.68	22.76	30.58	16	65%
23.41	23.17	23	24.66	24.36	31.04	17	60%
21.01	21.25	21.53	24.16	24.29	30.29	16	67%
20.85	21.06	21.36	25.67	25.69	30.75	14	74%
18.17	17.22	17.95	21.16	21.24	27.27	15	65%
16.21	15.7	15.46	20.39	20.18	25.9	14	66%
14.35	13.84	13.8	19.91	19.71	24.67	13	69%
14.6	14.06	13.89	21.07	21.33	25.74	11	79%
14.2	13.5	13.29	19.63	19.44	25.1	10	82%
14.89	14.32	13.69	18	17.92	24.17	11	74%
12.19	11.88	11.11	18.21	18.16	24.2	11	75%
11.64	12.05	10.69	17.45	17.21	23.18	10	80%
12.07	12.32	10.5	17.19	17.44	23.61	10	70%
12.66	13.25	11.33	17.09	17.1	24.1	10	69%
11.2	11.99	10.18	16.23	16.41	22.53	9	78%
13.27	13.91	12.18	17.31	16.7	23.97	9	78%
11.79	12.12	11.21	16	15.96	23.28	9	69%
12.69	12.57	11.74	15.88	16.06	23.49	9	69%
12.08	11.89	11.39	15.44	15.32	23.43	9	70%
12.51	12.24	11.57	15.44	15.44	23.2	9	69%
12.45	11.67	11	16.1	16.28	22.49	10	67%
15.98	15.22	14.48	17.64	17.88	24.81	10	65%
16.14	15.12	15.33	18.02	18.1	25.6	11	62%
16.52	15.72	16.25	18.47	18.65	26.2	11	62%
15.93	15.48	15.81	19.17	19.59	26.58	11	62%
16.65	16.32	16.16	19.37	19.57	26.24	11	63%
16.25	15.76	15.32	19.28	19.12	26.63	11	64%
16.33	15.79	15.14	18.95	18.84	25.88	12	64%
16.15	15.72	14.53	18.91	18.63	25.94	12	65%
15.57	15.36	13.67	19.36	18.96	26.11	12	69%
15.21	15.71	14.3	19.83	19.5	26.46	12	70%
15.33	15.56	13.92	19.75	19.44	26.58	11	71%
14.54	15.41	13.29	19.28	19.07	26.29	11	74%
14.86	15.54	14.04	19.77	19.39	26.24	11	75%
14.61	14.97	13.4	19.11	18.86	25.66	11	76%
15.48	16.14	15.27	20.48	20.17	26.29	11	77%
15.65	15.98	14.46	19.26	19.17	26.83	11	78%
16.07	16.7	14.93	19.89	19.53	26.57	11	77%
15.43	16.03	14.73	19.14	19.12	25.98	11	77%
15.29	15.89	13.86	18.72	18.29	25.27	11	78%
14.54	14.96	13.18	18.22	18.09	25.7	11	84%
13.89	14.4	12.54	17.91	17.3	23.77	10	91%
14.73	15.6	14.62	18.5	18.79	25.27	10	92%
15.43	15.9	14.58	18.67	18.49	25.59	10	92%
15.38	15.45	13.99	18.48	18.46	26.4	11	88%
17.18	17.75	16.02	19.71	19.4	26.14	12	85%
20.87	20.03	20.57	19.59	20.05	28.19	14	74%
22.58	22.22	22.7	22.7	22.68	30.12	15	68%
25.12	23.15	25.09	23.28	23.16	30.39	15	64%
23.84	23.27	23.82	23.81	23.76	31.22	15	64%
20.68	20.93	20.43	23.48	23.14	30.08	16	64%
19.76	20.17	19.21	23.98	24.02	29.42	15	66%
18.29	18.91	17.96	23.52	22.9	29.26	15	69%
16.96	18.08	16.77	22.26	22.24	27.87	14	72%
17.14	17.88	16.23	22.46	21.94	28.57	13	77%
16.4	17.17	15.65	21.43	21.42	27.58	13	79%
17.43	18.43	16.26	21.91	21.55	27.74	13	79%
16.81	17.5	16.59	21.12	21.11	27.77	13	80%
16.23	16.2	15.05	21.9	21.53	27.02	12	81%
17.12	17.79	16.04	21.08	20.49	27.63	12	83%
16.79	17.59	15.95	20.11	20.01	26.83	12	81%
16.01	16.21	14.82	19.79	19.34	26.13	12	83%
16.1	16.8	15.28	20.5	20.39	26.81	12	85%
17.02	17.51	15.58	20.7	20.59	26.89	12	84%
16.14	16.8	16.07	20.39	20.01	25.58	12	83%
15.75	16.47	14.6	19.45	19.16	26.06	12	88%
15.99	16.75	14.99	19.57	19.1	25.32	13	83%
15.89	15.95	14.26	18.58	18.88	25.66	12	87%
16.53	16.88	15.25	20.68	20.57	26.42	13	83%
16.95	17.31	16.18	21.07	20.7	27.09	13	80%
17.87	17.73	17.72	20.07	20.12	26.99	13	78%
17.17	17.28	16.36	20.2	20.14	27.08	13	78%
16.09	15.93	14.52	19.15	19.08	26.07	13	69%
15.74	15.91	14.95	20.35	19.95	26.5	12	76%
15.63	16.31	14.88	20.13	19.6	26.21	12	69%
14.97	15.63	14.47	19.91	19.32	26.05	12	68%
15.12	15.79	13.87	20.56	20.59	27.12	12	68%
15.22	16.3	14.4	20.07	20.04	26.64	12	67%
14.56	15.23	13.83	19.56	19.54	25.88	12	68%
13.34	14.34	12.39	18.84	18.85	25.49	11	71%
14.2	15.1	13.52	19.73	19.24	25.65	11	71%
14.19	15.05	13.54	18.71	18.52	25.15	11	69%
13.55	14.06	12.74	18.21	17.91	24.73	11	70%
13.92	14.47	12.97	17.96	17.89	25.13	10	72%
13.36	13.92	12.3	17.3	17.12	24.28	10	72%
13.01	13.3	11.82	16.59	16.76	24.32	10	72%
13.06	13.31	12.34	17.04	17.24	23.65	10	73%
13.01	13.47	12.24	17.1	17.03	24.21	10	73%
12.73	12.82	11.71	16.23	16.27	23.81	9	73%
12.98	13.05	11.99	16.67	16.41	23.67	9	73%
13.49	13.43	12.2	16.82	16.63	24.06	10	73%
14.81	14.58	13.71	17.83	17.66	24.9	11	65%
16.86	16.98	17.4	19.03	18.76	26.1	12	61%
19.79	18.45	19.73	19.62	20.48	27.59	12	58%
22.89	20.94	22.46	21.16	21.49	29.33	13	56%
21.37	20.64	21.55	21.95	21.92	29.08	13	55%
18.77	18.56	18.61	21.09	21.27	28.01	13	55%
17.63	17.97	16.96	21.67	21.31	27.18	12	59%
15.37	15.51	14.35	20.16	20.36	25.73	11	62%
13.91	14.32	12.85	18.93	18.55	24.96	11	64%
13.98	14.04	12.7	18.91	18.99	24.85	10	64%
13.42	13.6	12.29	18.64	18.55	24.45	10	63%
13.72	13.74	12.41	18.83	18.26	24.8	10	66%
12.9	13.04	11.62	18.02	17.94	24.38	9	67%
13.01	13.28	11.8	18.36	18.2	24.01	9	68%
12.85	13.17	11.58	17.87	17.66	24.37	9	68%
12.78	12.85	11.11	16.67	16.98	22.19	9	76%
11.91	12.34	10.52	15.96	15.91	22.42	8	83%
11.99	12.24	10.63	15.69	15.53	23.72	8	81%
12.24	13.03	11.6	16.55	16.21	24.24	8	81%
12.21	12.58	11.51	16.01	15.71	23.32	8	82%
11.19	11.33	9.66	15.12	14.65	22.41	8	81%
10.49	10.75	9.42	16.48	15.89	22.48	8	83%
10.86	11.63	11.65	16.12	15.93	22.84	7	85%
12.48	12.63	10.77	15.56	15.55	22.89	9	76%
14.76	15.27	13.4	15.81	15.82	22.94	13	57%
26.97	18.89	18.14	18.53	18.72	26.18	13	49%
19.68	17.57	19.59	19.18	19.24	27.76	14	43%
17.83	17.19	17.56	19.34	19.42	26.24	14	41%
21.14	18.51	21.58	21.07	21.17	27.08	15	40%
20.17	17.83	20.51	20.87	20.92	26.27	14	35%
16.45	15.09	16.21	18.62	18.56	25.1	15	31%
14.21	14	13.57	19.25	19.34	24.58	14	36%
13.23	13.36	12.18	18.76	18.99	24.39	13	37%
13.52	13.36	11.76	18.07	18.21	24.31	12	39%
11.63	11.3	10.51	17.29	17.11	23.02	11	43%
12.1	12.34	11.6	19.62	18.78	24.46	10	44%
10.84	11.07	9.76	17.82	18.34	23.37	8	57%
9.91	10.33	9.76	16.41	16.48	22.52	9	48%
9.49	9.8	8.15	16.81	16.54	21.68	7	70%
9.56	9.39	7.81	16.02	15.93	21.46	7	71%
7.83	7.72	6.22	13.94	13.99	20.02	6	70%
7.74	7.51	6.32	14.12	14.24	19.91	6	65%
7.57	7.25	5.72	13.59	13.32	19.02	5	64%
6.87	6.46	5.35	12.81	12.72	18.5	5	64%
6.66	5.66	5.29	12.61	12.42	18.53	4	59%
5.73	4.89	3.91	10.69	10.12	17.07	4	57%
17.47	16.29	17.94	23.01	22.47	25.02	12	64%
15.23	13.64	14.48	19.57	18.91	22.82	10	66%
13.33	12.31	11.73	18.67	18.52	22.89	10	69%
11.65	10.61	9.65	16.94	17.26	22.24	9	71%
11.65	10.24	9.55	17	16.99	21.65	8	73%
10.84	9.64	8.83	16.36	15.78	21.06	8	73%
12.93	11.91	11.22	17.18	17.22	23.41	8	73%
13.57	13.03	12.24	17.95	17.69	23.81	8	71%
12.49	12.4	11.46	16.7	16.31	23.21	8	71%
13.11	12.98	11.66	16.96	17.04	23.15	8	71%
12.46	12.91	11.53	16.27	16.34	23.11	8	70%
10.43	10.16	9.89	14.74	14.72	22.22	8	70%
9.11	9.48	8.52	14.78	14.44	20.26	8	73%
10.06	9.63	9.32	15.29	15.03	21.12	7	76%
10.44	10.64	10.6	14.57	14.65	21.69	7	76%
11	10.69	10.67	15.14	14.78	21.23	7	75%
11	12.07	11.5	14.98	14.78	22.1	7	77%
12.55	13.1	12.13	15.01	14.98	22.49	9	70%
14.19	14.27	13.78	16.47	16.56	23.39	10	66%
16.17	15.88	15.88	16.64	16.62	24.16	11	63%
20.98	19.64	21.12	19.5	19.79	27.39	11	60%
20.73	19.8	21.52	19.7	19.92	26.69	12	57%
20.11	18.97	20.83	19.08	18.92	27.23	14	54%
20.23	19.24	20.67	20.91	21.36	27.88	14	54%
20.51	19.46	21.04	21.21	21.11	27.56	15	52%
18.54	18.47	18.15	21.79	21.62	27.79	14	54%
15.39	15.15	15.26	20.36	20.5	25.46	14	54%
14.29	14.89	14.97	20.55	20.33	25.25	13	61%
13.75	14.05	14.61	20.36	20.27	25.09	12	68%
13.86	14.15	14.62	20.22	19.74	24.88	11	72%
12.93	12.59	12.63	19.49	19.35	24.41	10	77%
13.46	13.82	13.58	18.07	18.26	24.12	9	82%
12.09	12.74	11.92	17.05	17.29	22.74	8	86%
12.69	12.95	12.86	17.15	17.25	23.27	8	88%
12.24	12.66	12.8	16.76	16.61	22.71	9	86%
11.67	12.33	12.26	16.56	16.49	22.37	9	82%
11.26	11.41	11.46	15.83	15.59	21.75	8	85%
10.62	10.94	11.22	15.03	14.77	21.09	9	82%
10.71	11.41	11.4	15.49	15.36	22.14	8	87%
10.21	10.64	9.93	13.82	13.67	21.06	8	86%
11.8	12.62	12.48	16.76	16.92	21.85	8	87%
15.53	15.92	14.67	17.05	17.14	24.76	10	76%
17.09	17.81	16.6	18.04	18.07	25.69	13	62%
21.32	22.3	22.13	22.26	22.51	27.82	15	52%
19.58	20	26.38	20.71	20.82	26.62	16	49%
22.31	21.39	22.57	22.99	22.93	28.65	15	51%
20.6	20.32	21.06	22.89	22.67	28.03	15	55%
16.56	15.98	15.22	20.3	20.37	25.48	12	67%
15.41	15.36	14.49	20.46	20.27	25.29	11	74%
15.09	14.69	13.69	19.76	19.76	25.31	11	73%
14.15	13.44	12.47	18.77	18.75	24.57	10	74%
13.05	12.79	11.67	18.6	18.2	24.08	10	73%
13.4	13.59	12.35	18.01	18.07	23.52	10	75%
11.91	12.02	10.68	17.13	16.96	23.42	9	80%
12.83	12.88	11.52	16.81	17.3	23.77	9	80%
13.07	12.8	11.79	17.53	17.95	24.49	9	82%
12.84	13.31	11.76	16.86	16.73	24.28	9	78%
13.23	13.5	12.22	16.83	16.62	23.59	10	76%
12.48	12.51	11.77	16.36	16.23	23.32	9	78%
14.37	14.05	13.93	17.16	16.87	24.01	9	79%
13.7	14.14	13.33	16.86	16.63	23.78	9	77%
13.4	13.91	13.15	16.58	16.3	23.79	9	76%
15.28	15.11	14.5	17.96	17.99	25.08	10	74%
14.8	15.33	14.13	17.97	17.55	25.42	10	73%
17.1	17.45	16.84	18.94	19.25	26.38	12	68%
19.21	18.63	19.43	19.42	19.1	27.19	13	65%
21.1	20.15	21.75	21.17	21.42	28.19	16	65%
20.49	20.1	21.74	21.67	21.7	28.06	18	64%
21.95	21.46	24.16	23.29	23.18	29.05	19	62%
24.6	23.7	26.56	26.19	25.89	29.61	21	54%
25.91	23.51	26.82	26.3	26.11	29.61	21	57%
22.89	22.53	23.69	25.12	24.92	29.8	20	59%
19.58	19.87	19.63	24.18	24.29	28.73	19	63%
19.2	19.76	19.99	24.99	24.9	29.51	18	68%
18.24	18.64	18.86	24.92	24.89	29.43	17	74%
18.46	18.96	19.31	23.7	24.05	29.06	15	81%
19.16	19.85	19.54	23.92	23.95	29.31	14	87%
18.35	18.88	16.92	23.24	22.86	29.28	14	83%
17.84	19.07	17.26	23.4	22.72	29.03	13	84%
17.12	18.27	16.54	22.68	22.08	28.5	13	83%
17.02	17.06	16.58	21.09	21.12	27.15	12	86%
16.53	17.79	16.79	20.92	20.97	26.95	12	87%
16.32	16.98	15.44	20.44	20.4	26.16	12	87%
16.08	16.84	15.09	19.36	19.21	26.09	11	88%
15.81	16.26	15.39	19	19.13	26.07	11	88%
15.13	15.52	14.12	18.66	18.05	25.54	11	88%
15.19	16.22	14.57	19.25	19.26	25.38	11	89%
15.48	16.41	14.89	20.07	20.04	25.02	11	85%
18.3	18.94	17.47	20.74	20.52	27.33	13	79%
21.18	22.23	21.59	22.54	22.49	29.39	14	74%
24.41	24.58	32.88	25.01	25.07	30.88	15	71%
26.47	24.23	26.03	25.17	25.66	30.74	16	68%
25.06	24.7	26.12	26.28	25.93	31.29	16	67%
23.8	23.04	24.5	25.94	25.89	30.46	15	67%
22.59	22.43	21.79	23.83	24.13	31.53	14	71%
19.54	19.21	18.65	22.58	23.16	28.36	13	76%
18.24	17.87	17.43	23.02	22.58	27.73	12	81%
16.93	16.48	15.83	20.97	20.8	26.36	11	85%
16.94	16.59	15.66	20.84	20.8	26.6	11	84%
17.11	16.98	15.92	20.35	20.61	27.01	11	84%
17.02	17.62	16.86	20.85	20.61	26.85	11	81%
16.99	17.38	16.72	20.34	20.44	26.24	12	80%
17.82	18.14	17.25	21.23	20.97	27.31	11	84%
16.64	16.8	16.53	20.22	20.14	26.34	11	86%
17.11	17.76	16.65	21.11	20.38	27.23	11	83%
16.56	17.27	15.41	20.15	20.18	26.64	11	84%
16.85	17.67	15.87	20.13	19.91	26.48	12	82%
16.08	16.61	15.22	18.92	19	25.57	12	83%
15.22	15.06	13.8	18.98	18.5	24.31	11	82%
15.5	16.3	15.47	20.47	19.51	25.3	10	89%
16.53	16.99	15.38	19.5	19.31	25.71	12	81%
20.21	20.79	19.41	20.1	19.77	26.91	14	71%
22.52	22.31	23.14	22.37	22.51	29.86	15	63%
23.31	22.61	23.18	22.42	22.65	29.86	16	62%
27.47	25.95	27.09	25.25	25.47	33.14	17	60%
26.59	25.71	27.45	26.22	25.99	32.69	18	61%
27.27	25.84	28.27	28.88	28.64	32.8	18	59%
23.81	22.82	24.07	27.15	27.23	30.56	17	58%
22.55	22.63	23.12	26.7	26.13	30	17	59%
19.58	19.79	18.84	24.17	24.25	28.71	15	66%
18.04	18.18	17.31	22.65	22.55	26.93	14	68%
18.5	18.99	17.75	22.22	22.08	28.19	13	73%
18.57	19.2	18.17	23.16	22.65	28.93	14	71%
18.69	19.32	17.98	22.55	22.41	28.47	14	67%
18.27	19.1	17.71	22.5	22.61	28.29	14	62%
18.59	19.65	17.74	22.29	22.23	28.53	15	63%
18.95	19.46	17.59	22.22	21.99	28.81	14	64%
18.28	19.17	18.15	21.88	21.94	28.59	14	66%
18.81	19.29	18.54	21.59	21.49	28.27	14	63%
19.09	19.88	18.14	22.15	22.26	28.54	14	62%
17.89	18.62	17.34	21.77	21.46	27.82	14	62%
17.47	17.82	16.51	22.05	22.12	27.42	14	70%
16.67	17.05	15.8	21	20.85	26.53	14	65%
15.57	15.64	14.73	19.8	19.47	25.57	13	63%
15.71	15.12	14.45	18.83	18.58	25.13	12	66%
15.34	15.04	14.72	18.77	18.27	24.94	12	64%
15.68	14.98	14.83	18.55	18.68	24.94	12	64%
15.77	15.44	15.64	19.52	19.3	25.66	12	65%
16.02	15.23	16.42	18.46	18.42	24.9	12	64%
15.65	15.27	15.37	17.96	18.28	25.16	11	64%
14.36	13.94	13.22	17.64	17.63	23.29	10	67%
13.57	13.08	12.58	16.38	16.52	23.59	10	68%
13.86	12.87	12.03	16.25	16.32	22.79	8	76%
12.37	11.64	10.48	15.83	15.58	21.97	8	79%
12.21	11.17	10.61	15.09	15.14	21.94	8	71%
12.4	11.63	10.9	15.26	14.97	22.12	8	66%
11.28	10.17	9.83	13.83	13.94	21.83	8	62%
10.87	10.19	9.63	13.23	13.22	21.39	8	59%
11.31	10.53	9.67	13.99	13.98	20.77	7	58%
10.97	10.25	9.29	13.59	13.67	21.28	7	59%
10.65	10.49	9.45	13.85	14.03	21.47	7	60%
10.47	10.38	9.17	13.97	13.85	21.42	7	61%
10.6	10.44	9.29	13.8	14.02	20.96	7	61%
10.24	10	8.98	13.36	13.45	21.03	7	65%
10.43	10.53	9.66	13.4	13.23	20.43	7	67%
9.49	9.54	8.42	12.94	12.84	20.45	7	66%
10.19	10.79	9.39	13.69	13.27	20.45	7	66%
9.58	9.33	8.09	12.01	12.37	20.08	7	67%
10.24	10.27	9.23	13.59	13.51	20.24	7	67%
11.55	11.13	10.66	13.4	13.41	20.67	8	65%
12.58	11.95	11.88	14.15	14.55	21.86	8	63%
16.19	13.98	15.86	14.25	14.24	23.58	10	58%
14.72	13.97	13.9	16.31	16.38	23.34	9	59%
16.67	15.56	15.95	16.9	17.09	24.5	10	58%
17.14	15.73	16.86	17.31	17.38	24.5	11	55%
15.01	14.98	14.62	17.54	17.38	24.31	10	56%
14.4	14.65	12.93	17.36	17.19	23.87	10	59%
13.1	13.53	11.52	16.57	16.3	22.83	10	60%
12.57	12.84	10.71	16.74	16.84	23.31	10	61%
10.96	11.68	9.91	16.14	15.8	22.12	9	63%
11.84	12.55	10.79	16.05	15.89	22.96	9	67%
11.79	12.49	10.59	16.23	16.12	22.36	9	67%
11.9	12.59	10.82	16.4	16.24	22.86	9	69%
11.97	12.78	11.07	16.15	16.04	22.47	9	69%
12.49	13.05	11.28	16.94	17.07	23.49	9	69%
12.38	12.91	11.08	15.91	15.74	22.92	9	67%
11.42	11.77	10.16	15.2	15.31	22.42	9	69%
12.65	13.13	11.87	15.77	15.67	23.36	9	69%
12.45	13.15	12.96	15.57	15.43	22.61	9	69%
13.69	13.62	12.77	16.1	16.26	23.26	9	69%
12.3	12.99	11.22	15.47	15.28	22.31	9	69%
12.59	13.06	11.54	15.96	15.95	22.56	9	72%
12.8	13.42	11.86	16.31	15.97	23.59	9	69%
13.03	13.33	11.42	14.71	14.97	20.25	9	78%
11.75	12.41	10.86	14.08	14.44	20.93	9	87%
10.8	11.48	10.28	13.08	12.88	18.5	9	89%
11.61	11.74	10.5	13.21	13.27	18.92	9	92%
11.8	12.09	10.92	13.72	13.75	19.52	9	92%
12.17	12.57	11.59	13.62	13.44	19.3	10	93%
11.72	11.61	10.86	12.29	12.65	18.66	10	93%
11.73	11.62	11.43	13.35	13.37	19.03	10	93%
11.66	11.97	11.34	13.12	12.9	18.95	10	93%
11.24	11.38	10.87	13.05	12.76	19.41	10	93%
12.01	11.64	11.29	13.05	13.29	19.01	10	94%
11.39	11.47	11.2	12.97	12.97	18.1	10	95%
11.45	11.39	11.1	12.24	12.33	18.12	10	95%
12.36	12.18	12.15	13.3	13.28	18.84	10	95%
12.19	11.7	11.66	12.7	12.61	18.71	10	96%
11.7	11.58	11.36	13.05	13.06	18.63	10	95%
12.28	12.19	11.7	13.31	13.01	18.99	10	95%
12.11	12.15	11.38	12.92	12.71	19.04	10	95%
12.09	12.08	11.69	12.85	13.2	18.88	10	95%
24.53	24.6	23.73	26.92	26.33	33.19	19	73%
19.93	20.3	19.6	24.82	24.67	29.84	16	82%
18.27	19.22	18.1	23.25	22.81	27.7	14	89%
17.81	18.2	17.1	22.48	21.99	27.69	13	91%
16.9	16.74	16.14	21.93	21.34	27.26	13	93%
16.3	16.4	16.53	22.32	22.38	26.87	12	95%
15.72	15.75	15.37	21.1	20.31	26.01	12	95%
15.13	15.19	14.52	19.88	19.91	25.83	11	95%
24.26	22.88	25.16	27.24	26.85	29.57	16	67%
20.8	19.19	20.83	24.73	24.53	27.2	14	72%
19.28	18.21	18.45	21.54	21.24	26.96	13	77%
16.93	15.82	15.86	20.96	20.56	25.92	12	81%
16.48	15.4	15.7	20.39	20.25	25.86	11	83%
17.03	15.56	14.82	20.57	20.3	26.46	11	81%
16.24	15.06	14.59	20.1	19.89	25.84	10	84%
15.3	13.95	13.42	18.88	18.44	24.82	10	83%
15.34	14.19	13.38	18.37	18.34	24.46	10	81%
15.14	14.25	14.07	19.48	19.37	25.17	9	83%
14.16	13.09	12.68	17.53	17.27	24.24	9	81%
15.9	16.22	15.7	16.65	16.84	25.41	10	74%
15.97	16.34	15.4	17.67	17.47	24.36	10	77%
14.67	15.37	13.81	16.83	16.74	23.05	10	84%
13.51	14.04	12.66	16.57	16.98	22.53	10	84%
14.22	15.61	14.08	17.84	17.86	24.15	10	86%
13.69	14.86	13.19	17.93	17.77	23.85	10	86%
13.54	14.41	13.72	16.62	16.72	24.57	10	85%
14.37	14.85	13.48	17.02	16.99	24.55	10	86%
14.62	14.66	13.25	17.88	17.97	24.87	10	88%
14.14	14.84	13.18	17.47	17.59	24.17	10	87%
13.77	14.61	13.04	17.03	16.85	23.78	10	88%
13.76	14.81	13.12	18.02	18.09	24.34	10	90%
13.3	14.26	12.79	17.42	17.44	24.06	10	91%
12.81	14.21	12.53	17.56	17.39	23.75	10	92%
12.27	13.55	12.15	16.37	16.08	23.17	10	93%
10.42	11.9	10.08	14.2	14.29	21.82	9	74%
11.8	12.58	11.26	15.07	15.28	22.32	9	68%
14.39	14.6	13.36	17.17	17.2	21.42	22	60%
12.48	12.89	11.52	16.71	16.28	22.95	19	72%
13.07	13.62	12.23	16.11	16.11	21.81	16	84%
13.39	14.25	12.61	17.43	17.3	24.34	15	89%
14.73	15.04	14.6	18.86	18.81	25.35	15	88%
15.72	16.14	15.19	20.49	20.18	27.47	14	83%
20.29	19.88	20.7	22.15	22.12	29.09	13	91%
32.5	27.58	33.93	31.27	31.26	36.88	13	74%
19.51	20.36	19.01	24.74	24.22	30	10	85%
18.88	19.35	18.71	22.87	22.8	29.44	10	85%
21.27	21.41	20.71	23.18	23.2	29.55	9	88%
26.57	26.08	27.74	29.08	29.11	35.06	9	85%
17.41	16.51	16	20.5	20.39	26.77	8	84%
10.76	10.29	9.1	13.41	13.56	20.5	8	82%
12.12	11.36	10.44	14.95	14.93	21.92	8	79%
12.07	11.18	11.03	14.34	13.85	22.32	8	76%
12.1	11.62	11.01	14	13.96	22.11	8	74%
11.68	11.34	10.72	13.94	13.87	22.01	9	72%
12.89	12.45	12.45	15.13	15.04	22.81	9	72%
12.31	11.65	11.53	14.98	14.91	23.09	9	71%
12.96	12.81	13.89	16.19	16.46	23.48	9	68%
14.18	13.42	14.57	16.15	16.36	24.19	10	64%
14.03	13.47	13.84	16.37	16.62	24.32	10	62%
16.2	14.61	16.98	17.76	18.23	24.99	11	59%
18.17	15.07	18.25	21.08	20.98	24.3	12	45%
13.81	13.1	12.88	17.36	16.93	23.39	11	49%
10.31	10.53	9.74	16.85	17.3	22.1	11	44%
9.48	10.04	8.9	16.44	16.53	21.35	10	45%
10.24	11.76	18.61	16.69	17.05	22.82	9	42%
10.69	11.21	9.96	16.87	16.91	23.59	9	42%
8.77	10.07	8.37	16.95	17.14	21.45	8	55%
8.56	9.2	7.33	15.68	16.08	21.63	7	58%
8.82	10.06	7.75	14.5	14.67	21.08	7	59%
10.31	10.52	8.88	13.84	13.72	20.61	7	59%
9.96	9.66	9.13	14.19	14.14	22.01	7	62%
8.52	8.82	7.29	13.77	13.82	20.5	7	62%
9.15	9.74	8.43	13.57	13.81	21.47	7	64%
9.12	9.54	8.62	13.41	13.19	20.78	7	66%
10.32	10.82	9.78	14.24	13.95	21.23	7	66%
11.06	11.19	9.92	14.07	14.13	21.46	7	67%
12.99	12.43	11.72	16.05	15.79	23.32	8	64%
16.6	16.24	16.55	17.62	17.96	25.17	10	60%
18.87	17.27	19.05	18.3	18.46	25.8	10	58%
22.15	22.49	21.84	19.49	19.78	27.87	11	58%
24.69	21.66	25.49	22.36	22.65	29.14	13	55%
22.48	20.38	23.04	20.8	20.99	28.48	13	54%
18.36	17.97	17.66	20.84	21.38	27.12	13	57%
16.04	16.93	14.83	21.38	21.39	25.58	12	68%
15.23	16.53	14.44	20.9	20.57	25.49	11	74%
14.33	15.64	13.1	19.16	19.51	25.24	11	78%
14.66	14.97	13.46	18.46	18.17	23.12	10	83%
13.88	14.92	13.05	18.76	18.57	24.09	10	84%
13.44	14.15	12.56	18.51	18.43	24.14	10	87%
13.43	14.11	12.57	18.08	17.86	23.45	10	89%
13.05	13.13	12.24	17.57	17.45	23.33	10	91%
13.74	14.26	13.02	18.26	18.12	24.41	10	93%
13.33	14.44	12.64	17.84	17.61	23.38	10	95%
13.79	14.68	13.26	18.04	18.11	24.36	9	95%
13.44	14.2	12.9	17.15	17.17	23.13	10	95%
13.52	14.11	14.09	17.43	17.75	24.12	10	95%
14.62	15.46	14.67	17.71	17.37	24.8	10	95%
14.7	15.58	14.72	17.34	17.21	23.66	10	94%
14.07	14.95	13.27	18.19	18.09	24.74	10	93%
14.42	15.36	13.74	17.39	17.44	25.14	11	89%
15.66	15.82	14.32	18.39	18.47	25.37	11	85%
18.62	18.69	18.46	20.64	20.52	30.97	12	82%
20.1	19.42	20.3	21.41	21.23	27.14	15	70%
26.06	26.4	26.3	23.84	24.31	30.9	16	66%
27.98	24.61	34.04	24.1	24.03	32.43	18	59%
26	23.99	26.37	24.63	24.72	31.83	18	56%
29.05	24.48	30.43	26.88	27.2	32.68	19	52%
26.76	23.29	27.91	27.54	27.72	31.83	19	47%
22.56	20.71	22.65	25.11	25.11	30.38	18	49%
19.78	19.53	20.27	24.65	24.33	29.48	17	50%
18.12	18.58	17.6	24.81	24.82	29.21	16	52%
17.91	18.62	18.22	24.78	24.87	28.9	14	76%
16.32	16.78	16.35	22.9	23.49	27.47	12	86%
15.44	15.99	15.36	22.45	22.5	27.2	13	66%
14.76	16.09	15.42	21.07	21.47	26.41	12	83%
14.62	14.82	15.28	20.39	20.07	25.86	11	90%
13.52	14.01	14.3	19.49	19.09	25.27	10	93%
14.57	15.56	14.66	18.81	18.34	25.92	10	90%
14.09	14.67	14.4	18.91	18.68	25.36	10	84%
15.28	15.78	14.15	19.98	19.45	25.45	10	83%
12.11	12.15	12.27	17.59	16.98	24.28	10	85%
13.81	14.31	13.18	17.94	17.71	24.84	9	89%
13.96	14.49	13.53	17.51	17.54	24.84	10	90%
14.56	14.35	13.01	17.46	17.65	24.87	10	90%
15.24	15.03	13.87	18.79	19.08	25.06	11	86%
16.57	16.71	15.74	19.99	20.16	26.22	11	84%
16.55	16.63	15.12	19.39	19.4	26.21	12	81%
16.82	17.34	16.36	21.54	21.5	27.05	12	80%
17.04	17.57	17.05	20.87	21.05	28.27	12	82%
18.25	18.43	18.29	20.88	21.16	29.1	12	77%
18.39	18.65	18.19	22.05	22.6	28.97	13	71%
17.63	17.96	17.78	21.56	21.59	27.37	13	66%
16.42	17.22	16.46	21.31	21.08	26.85	12	71%
17.04	17.9	16.48	21.92	21.99	27.89	12	75%
15.63	16.63	14.92	20.55	19.9	26.59	12	76%
14.55	15.09	13.17	17.92	17.94	22.82	10	88%
14.68	15.34	13.23	19.15	18.96	25.44	10	91%
13.82	14.32	12.96	18.36	18.26	23.67	10	91%
13.63	14.36	13.53	17.51	17.32	23.37	10	92%
13.64	14.71	13.39	16.61	15.84	21.57	10	93%
12.54	13.17	12.17	15.19	15	21.31	10	94%
12.89	13.56	11.97	16.13	16.36	23.7	10	95%
13.41	14.02	12.39	15.8	15.5	22.65	10	94%
13.61	14.26	12.58	16.53	16.37	23.66	10	94%
12.58	13.62	11.87	15.51	15.06	21.66	10	94%
13.25	13.29	12.6	14.18	13.67	20.09	10	95%
12.7	12.98	11.94	14.42	14.57	20.19	10	95%
12.71	13.38	12.37	14.62	14.67	21.13	10	95%
13.14	13.94	12.98	15.31	15.05	22.63	10	95%
14.42	13.8	12.62	15.94	16.09	22.58	11	93%
15.96	15.2	14.23	17.41	17.49	24.52	12	91%
15.67	15.34	14.49	18.24	18.63	24.41	12	87%
14.73	14.4	13.5	17.59	17.48	23.97	12	92%
14.84	15.25	13.64	17.64	17.48	24.82	12	91%
14.3	15.17	13.3	18.13	18.47	25.66	12	91%
15.7	16.46	15.06	19.81	20.06	26.24	12	79%
14.7	15.52	13.95	19.34	19.44	25.58	12	76%
15.01	15.58	13.75	19.02	19.28	25.53	12	76%
13.7	14.18	12.43	17.65	17.52	24.95	12	78%
14.19	15.13	13.55	19.05	18.87	25.43	11	78%
13.23	14.21	12.39	17.69	17.69	24.39	11	75%
13.98	14.62	12.48	17.69	17.67	24.11	11	74%
13.08	14.19	12.31	17.94	18.06	24.58	11	75%
13.03	13.88	12.38	17.54	17.47	24.63	10	74%
13.16	13.89	12.08	17.55	17.49	24.37	10	74%
12.65	13.04	11.26	16.47	16.47	24.11	10	73%
13.41	13.97	12.35	17.54	17.43	24.65	10	74%
12.8	13.48	12.19	17.43	17.34	24.75	10	75%
12.33	13.07	11.67	16.35	16.03	23.69	10	76%
12.42	12.92	11.54	16.3	16.41	23.56	10	77%
13.38	14.27	12.77	17.13	16.68	24.56	10	78%
12.07	12.28	11.16	15.39	15.26	23.7	10	77%
13.21	13.17	11.83	15.91	15.85	23.98	10	76%
13.36	13.17	12.42	16.47	16.57	23.92	10	76%
14.37	14.03	14	17.34	16.99	24.29	11	75%
16.35	15.16	16.78	18.31	18.35	25.65	11	77%
18.15	16.6	18.69	18.57	18.39	27.09	12	72%
17.48	16.75	17.57	19.6	19.43	27.1	13	70%
16.11	16.1	15.86	18.82	18.89	26.52	13	69%
15.63	16.02	15.31	19.38	18.89	26.67	13	71%
15.9	16.16	15.18	20.19	19.72	26.57	12	72%
15.37	15.66	14.71	20.42	20.16	26.49	12	73%
14.82	15.42	14.19	20.2	19.81	26.78	12	74%
13.96	14.57	13.32	18.68	18.68	25.88	11	75%
13.62	14.36	12.93	18.94	18.89	25.96	11	75%
14.28	14.74	13.19	18.78	18.58	25.72	11	76%
13.78	14.75	13.18	18.38	18.1	25.51	11	76%
13.53	14.22	12.8	17.91	17.69	25.11	11	77%
12.69	13.07	11.94	17.73	17.53	24.97	10	77%
12.87	13.51	11.83	17.19	17.07	24.46	10	77%
12.61	13.36	11.71	17.05	16.83	24.58	10	77%
12.76	13.65	12.3	17.77	17.43	24.68	10	77%
13.37	13.94	12.25	17.88	17.87	24.88	10	77%
13.25	14.19	12.76	17.72	17.47	24.65	10	77%
13.04	14.16	12.65	17.59	17.62	25.14	10	78%
13.5	14.26	12.65	17.58	17.37	24.08	10	76%
14.84	14.71	13.96	17.69	17.89	25.68	11	74%
17	16.7	17.22	19.28	19.44	26.96	13	64%
19.64	18.39	20	21.81	21.7	29.48	13	63%
20.84	19.49	21.13	22.28	22.37	29.38	14	62%
21.98	19.49	22.41	23.1	22.79	28.48	14	59%
22.6	20.51	23.08	24.79	24.23	29.05	14	59%
18.94	18.08	19.27	22.51	22.02	28.55	14	64%
17.04	17.11	15.91	22.02	21.85	27.58	13	68%
16.41	16.68	15.86	22.65	22.93	27.37	12	72%
14.41	15.53	14.65	21.73	21.53	26.57	12	75%
15.56	16.29	14.54	21.43	21.62	27.1	11	79%
13.38	14.56	12.33	19.79	19.87	25.63	11	86%
13.01	14.8	12.35	20.37	20.67	26.58	10	82%
13.74	14.82	12.83	19.73	19.07	25.24	10	67%
13.43	14.32	12.44	18.45	18.45	24.78	10	70%
13.41	14.69	12.75	17.68	17.63	24.42	10	66%
13.86	14.77	14.19	18.19	18.16	25.12	9	71%
14.3	14.5	12.94	18.33	18.6	25.64	9	79%
14.16	14.79	13.86	18.06	17.48	25.6	9	74%
13.16	13.84	12.91	17.62	17.53	24.49	10	74%
13.75	14.41	13.03	18.31	17.97	25.1	9	77%
13.62	14.28	12.74	17.3	17.05	24.37	10	77%
14.09	15.13	13.65	17.59	17.18	24.77	10	79%
16.78	16.68	15.69	19.28	19.34	26.28	11	73%
18.91	18.53	19.22	20.47	20.68	27.72	14	55%
22.69	21.36	22.88	21.98	22.22	29.31	15	53%
27.51	24.09	30	23.88	23.91	31.1	17	50%
26.17	21.82	26.42	25.1	25.44	30.82	16	58%
21.09	21.66	21.2	24.55	24.2	30.11	15	64%
19.23	20.02	18.6	23.58	23.62	29.49	14	71%
17.51	17.22	17.45	23.28	23.29	29	13	75%
17.39	17.28	16.72	23.03	22.86	28.18	13	76%
16.94	17.28	16.48	22.94	22.47	28.41	13	76%
17.21	17.81	16.96	22.63	22	28.61	14	70%
16.64	17.61	16.4	23.22	23.31	28.63	13	70%
16.89	17.38	15.96	22.25	22.24	28.3	13	69%
16.29	17.46	16	23.03	23.14	28.16	12	74%
15.12	15.9	14.59	21.46	21.37	26.46	12	74%
15.85	16.53	14.54	21.04	20.87	27.53	12	73%
14.75	15.21	14.01	18.89	18.89	25.79	12	73%
13.76	14.67	12.7	19.22	19.25	25.3	12	73%
13.95	14.68	12.42	18.64	18.89	24.83	11	75%
12.42	13.18	11.63	18.49	18.4	23.99	11	78%
12.05	12.5	10.67	17.43	17.26	22.92	10	81%
13.18	13.51	11.95	17.67	17.17	24.14	10	81%
14.94	15.48	13.95	19.32	19.28	25.45	11	76%
16.33	16.14	15.36	18.99	18.97	25.83	12	71%
20.32	20.34	19.68	21.18	20.91	29.48	14	60%
23.06	21.33	23.33	22.47	22.55	30.01	15	58%
25.69	22.99	26.38	26.2	25.9	31.31	15	56%
27.99	24.39	28.44	27.79	27.52	31.75	16	56%
23.86	21.96	24.95	25.93	25.9	30.76	15	53%
22.17	21.48	22.7	25.25	24.87	30.91	14	47%
21.95	19.97	21.33	27.27	27.14	29.31	15	42%
17.62	17.7	17.66	23.34	22.96	28.25	13	51%
15.34	15.72	14.51	22.06	21.89	26.69	12	67%
14.59	14.49	13.41	21.41	21.65	26.03	11	73%
14.44	15.06	13.94	21.66	21.51	26.69	11	78%
14.41	15.17	13.66	21.67	21.28	26.45	11	78%
15.8	16.59	14.89	21.41	20.63	27.7	11	78%
15.59	16.13	15.2	20.86	21.32	26.81	12	76%
14.72	15.31	13.76	20.47	19.85	26.84	11	78%
14.37	15.38	14.18	20.58	19.5	26.91	11	79%
15.4	15.89	14.24	19.63	19.23	24.55	11	80%
14.17	14.76	12.9	19.17	18.85	25.65	11	87%
14.65	15.28	13.67	18.81	18.67	24.95	11	86%
14.38	15.07	13.73	18.91	18.39	25.57	11	85%
15.19	15.77	14.64	19.06	18.65	26.27	10	87%
15.27	15.5	14.33	18.68	18.65	25.74	11	88%
16.09	16.45	14.96	19.33	19.18	25.18	11	86%
15.54	16.01	14.32	18.12	18.39	23.24	11	92%
17.32	17.35	17.35	21.15	21.22	27.61	12	88%
18.02	18.43	17.98	21.27	21.53	27.51	13	86%
19.97	20.27	19.95	22.78	22.92	29.85	14	83%
22.41	20.71	22.94	23.2	23.34	30.12	15	83%
21.42	21.53	22.22	24.69	24.59	31	16	78%
20.87	21.17	20.84	25.31	24.85	30.56	16	76%
20.44	20.94	20.39	25.17	25.21	30.6	16	76%
19.99	20.69	19.54	24.52	24.52	30.46	15	84%
19.77	20.2	19.2	25.09	24.44	30.29	15	83%
19.59	20.26	17.85	24.8	24.4	31.08	15	84%
19.88	20.49	19.57	23.93	24.13	30.32	15	85%
20.85	20.72	20.71	24.41	24.72	30.26	14	85%
20.4	20.69	20.5	23.78	23.27	30.13	14	88%
19.46	20.37	19.02	23.56	23.13	29.15	14	87%
18.73	18.6	16.77	22.42	21.85	29.27	15	81%
18.73	19.15	17.04	22.34	22.46	29.06	15	82%
18.61	19.35	17.7	22.44	22.22	28.76	15	79%
18.69	19.17	17.24	22.29	21.95	28.8	14	84%
17.81	17.97	17.48	22.47	21.71	27.09	13	87%
16.63	17.38	17.4	21.51	21.19	26.72	12	94%
18.35	19.26	16.9	22.65	22.82	28.22	13	90%
21.24	21.18	21.91	24.03	24.29	30.62	18	58%
21.59	21.18	22.02	24.59	24.54	31.1	18	55%
29.23	25.47	30.05	28.22	28.56	33.37	19	52%
32.49	26.31	33.67	30.98	30.63	35.21	20	49%
31.47	25.74	31.59	32.08	31.79	33.88	20	47%
29.79	24.83	30.17	31.92	31.37	33.63	20	49%
21.81	21.79	22.85	27.86	27.26	31.79	19	48%
18.94	18.91	18.85	26.01	25.88	29.92	17	62%
17.25	17.75	18.03	25.23	25.08	28.82	14	72%
16.57	16.4	15.94	24.79	24.55	28.06	14	62%
16.24	15.88	15.69	23.07	23.06	27.71	13	64%
15.6	15.2	14.49	21.89	21.93	26.95	12	66%
14.8	14.25	13.96	20.85	21.1	25.88	12	66%
14.36	14.05	13.6	20.41	20.24	26.38	12	66%
15.6	15.14	14.65	19.71	19.78	26.15	12	66%
16.54	16.12	15.3	20.07	20.16	26.5	11	68%
16.81	16.02	15.44	19.63	19.27	27.05	11	67%
16.32	16.28	16.11	20.04	20.1	26.09	11	69%
16.59	16.84	15.41	20.45	19.93	25.81	11	70%
14.8	14.59	13.38	19.01	19.08	25.36	11	78%
14.45	15.79	13.42	19.58	19.64	25.67	11	74%
17.57	18.17	15.48	20.73	20.37	27.89	15	49%
16.34	16.66	15.37	22.48	22.83	28.15	16	86%
16.06	16.54	14.69	20.92	20.66	27.18	16	87%
18.43	18.76	17.57	21.4	21.35	28.04	16	89%
18.34	18.28	18.24	21.91	21.79	28.69	15	91%
21.09	20.12	21.04	22.78	23.09	29.8	15	91%
27.05	24	27.31	28.87	28.79	31.75	15	90%
19.39	20.51	18.45	25.24	24.8	30.71	15	89%
19.33	19.93	18.58	23.13	23.04	29.21	15	89%
18.91	19.28	17.8	22.65	22.77	29.14	15	90%
19.21	19.33	17.68	22.69	22.61	28.12	15	90%
20.29	21.05	19.73	25.58	25.35	30.3	15	90%
20.03	20.19	19.69	24.87	24.78	30.12	15	92%
18.98	19.28	18.31	22.21	21.42	26.62	15	95%
18.77	18.9	18.28	20.3	20.28	24.75	15	95%
18.52	18.64	18.66	21.87	21.73	26.84	15	96%
17.97	18.21	17.89	21.52	21.79	28.56	15	96%
19.74	20.09	19.33	22.91	22.93	29.61	15	95%
20.3	20.99	19.64	24.4	24.59	30.71	15	95%
19.63	20.33	18.33	23.85	23.73	30.09	15	96%
20	20.84	19.87	24.12	24.27	30.3	15	94%
21.25	21.11	21.11	24.61	24.55	30.53	16	78%
25.36	22.72	25.29	24.61	24.77	32.13	18	65%
23.38	22.34	23.7	26.01	26.04	31.95	18	62%
20.66	20.82	20.16	24.1	24.32	30.32	18	62%
19.58	19.6	19.15	23.98	23.6	30.47	17	64%
18.57	18.66	18.48	23.99	23.52	29.66	16	68%
17.97	18.38	18.08	23.9	23.39	29.57	15	71%
18.09	18.3	17.33	23.08	22.9	29.72	14	73%
17.44	17.74	16.56	22.46	22.18	29.42	14	73%
16.74	17.46	16.89	21.86	21.55	28.05	13	72%
16.54	16.99	16.25	21.57	21.37	28.14	13	73%
16.42	16.4	15.95	20.8	20.41	27.39	13	74%
15.49	15.26	14.5	19.78	19.66	26.04	12	76%
14.94	14.18	13.58	17.51	17.53	24.79	10	72%
14.39	13.53	13.15	18	17.1	24.29	10	85%
12.45	12.52	11.13	15.88	15.65	21.36	9	87%
11.64	11.43	10.2	15.82	15.79	22.56	9	86%
13.67	13.33	12.85	17.17	16.91	23.84	10	84%
13.48	13.17	12.07	16.44	16.38	23.65	10	79%
13.8	13.22	12.82	17.05	17.04	24.36	10	77%
14.54	13.95	13.86	17.86	17.76	24.78	11	69%
15.19	15.1	15.24	18.92	18.9	26.27	11	67%
17.74	16.64	17.93	20.3	20.48	27.26	12	58%
17.34	16.57	16.35	20.46	20.74	27.07	13	57%
17.27	17.28	16.92	21.28	21.45	27.85	13	50%
16.92	17.25	16.21	20.64	20.22	27.57	13	40%
15.27	15.13	14.29	20.43	20.32	27.07	12	57%
15.58	16.11	14.35	21.27	20.6	26.72	12	61%
15.24	15.97	14.78	21.67	21.09	27.61	12	59%
15.88	16.31	14.64	20.98	21.05	27.7	12	55%
15.74	16.24	14.43	21.53	21.2	27.56	12	54%
15.24	16.05	14.87	21.57	21.22	27.74	12	56%
14.7	15.7	13.57	21.22	20.95	26.57	11	77%
14.79	15.92	14.83	20.02	19.94	26.29	11	79%
14.08	15.54	13.68	20.09	19.31	25.51	11	76%
15.13	16.08	14.94	19.59	19.33	25.98	11	78%
15.52	16.05	14.51	19.19	19.25	25.46	10	81%
15.05	15.48	14.34	18.93	19.36	25.92	10	73%
13.37	14.68	12.88	18.31	18.15	24.93	10	71%
13.29	14.16	12.24	17.28	17.34	24.42	10	70%
12.31	13.02	11.58	16.81	16.66	23.39	10	59%
13.05	13.68	12.17	16.81	16.75	24.52	10	56%
13.3	13.84	12.42	17.59	18.04	24.55	10	53%
16.27	15.78	16.62	19.9	19.69	26.06	12	44%
20.31	18.61	21.91	21.24	21.49	28.12	13	39%
22.92	20.31	24.36	22.45	22.54	29.53	14	39%
25.66	21.89	32.47	25.9	25.27	31.78	14	50%
26.07	20.11	27.48	27.87	28.24	29.64	14	46%
26.57	20.61	27.96	29.53	29.99	32.11	13	53%
22.75	19.13	23.52	27.13	27.05	29.91	12	56%
16.2	16.28	16.72	22.14	21.56	26.63	12	53%
14.22	14.06	13.23	21.17	20.61	25.61	11	58%
13.45	13.46	12.21	19.46	18.97	24.59	10	65%
12.8	13.36	12.14	19.72	19.73	24.93	9	65%
12.37	12.64	12.08	20.32	19.94	24.85	8	72%
11.48	11.57	10.95	18.79	18.36	23.7	8	77%
11.08	11.29	10.81	18.67	18.58	23.59	9	69%
11.89	11.65	11.43	18.17	17.2	23.09	8	73%
9.83	9.73	8.73	16.45	15.56	22.18	7	78%
8.68	8.72	9.18	15.26	15.87	20.93	7	77%
9.26	9.17	9.02	14.72	14.85	20.98	7	80%
8.77	9.09	8.61	15.05	14.78	20.5	6	84%
8.14	8.51	8.59	13.61	13.54	20.04	6	85%
7.69	8.41	8.41	13	13.19	19.7	6	86%
12.37	12.63	11.91	15.27	15.71	21.91	7	81%
15.76	16.09	13.95	16.51	16.65	23.71	9	70%
20.09	20.85	20.8	19.93	19.84	26.48	14	44%
21.05	20.62	22.42	20.45	20.69	28.09	15	45%
23.67	21.43	25.61	23.27	23.48	29.72	15	38%
23.26	21.96	28.16	24.7	24.99	30.48	15	45%
26.65	20.52	28.13	28.42	28.43	30.49	15	49%
27.15	20.57	28.58	29.36	29.83	31.13	16	39%
22.2	19.6	26.01	27.42	27.61	29.81	15	39%
17.75	17.21	18.2	24.49	24.48	28.31	14	45%
15.77	15.25	15.44	22.84	22.98	26.77	13	57%
15.56	15.98	15.15	22.84	22.9	27.33	12	60%
16.14	16.16	16.11	22.9	23.22	28.26	12	62%
16.31	17.21	16.95	22.95	22.76	28.58	12	62%
16.29	16.62	16	22.68	21.96	28.58	12	64%
17.3	17.79	16.8	22.81	22.07	28.2	12	75%
15.69	15.67	14.92	19.3	19.48	24.42	12	74%
14.28	14.61	13.74	18.39	18.58	24.3	11	82%
14.27	14.6	12.98	16.66	16.62	22.33	11	87%
13.9	14.19	12.86	15.91	15.79	21.67	10	91%
13.7	13.71	12.44	16.02	16.19	22.88	10	93%
12.73	13.26	11.96	15.45	15.18	20.96	10	94%
13.05	13.51	12.25	15.18	15.77	20.83	10	95%
13.17	13.67	12.12	15.17	14.83	20.3	12	85%
13	12.59	11.47	15.17	15.86	20.82	10	94%
12.61	12.91	11.53	13.74	13.97	21	11	89%
15.53	15.19	15.74	17.62	17.42	24.68	12	84%
15.57	16.29	14.97	20.05	19.96	26.23	12	89%
19.81	18.12	20.03	20.31	20.58	28	13	80%
23.42	19.48	24.08	20.69	20.94	28.87	15	77%
31.22	21.93	31.84	27.49	27.51	33.41	15	72%
23.79	20.4	24.26	24.06	24.14	30.11	16	69%
20.17	19.76	20.83	24.43	23.87	29.66	16	65%
17.35	17.75	16.8	22.79	22.34	28.13	15	67%
17.66	18.3	17.08	23.33	23.09	29.29	15	65%
17.18	17.99	16.8	23.48	23.06	29.1	15	66%
16.2	16.81	15.89	23.31	22.74	28.3	13	76%
15.55	16.33	14.93	23.12	22.55	27.87	13	76%
16.24	16.55	16.51	22.1	22.25	27.57	12	80%
15.13	15.55	14.08	21.39	21.45	26.88	12	83%
14.82	15.71	14.32	21.75	20.94	26.36	12	76%
15.25	16.29	14.54	20.2	20.07	26.29	12	76%
14.5	14.87	14.69	19.74	19.49	25.72	12	75%
14.8	15.18	14.69	20.47	20.17	25.68	11	78%
13.41	14.17	13.27	20.04	19.74	25.2	12	74%
15.77	16.92	16.3	22.71	22.89	26.3	12	73%
18.34	18.5	16.14	21.06	21	27.43	13	70%
21.3	21.81	20.49	22.16	22.07	29.15	14	66%
24.39	24.78	24.07	24.88	24.86	32.15	18	53%
26.46	25.18	26.67	26.03	26.08	33.01	19	49%
28.1	26.71	30.21	28.9	28.81	35.57	20	46%
31.88	26.27	33.78	29.76	29.95	35.03	20	51%
32.5	25.81	34.18	32.83	33.23	35.13	20	36%
31.65	25.78	34.86	34.5	34.31	37.06	19	45%
29.16	25.46	30.74	34.64	34.33	38.83	18	48%
23.71	22.57	25.11	30	30	33.02	17	50%
18.75	18.69	18.07	25.81	25.99	29.88	15	58%
18.31	18.59	17.67	25.38	25.09	29.28	14	63%
17.77	18.66	17.53	24.79	24.12	29.25	13	66%
16.77	17.31	17.38	23.16	22.96	27.78	13	70%
16.77	17.4	17.78	23.85	23.14	27.35	11	77%
16.35	16.52	16.11	23.28	22.82	27.73	11	82%
15.43	15.04	14.79	21.52	20.95	26.78	10	84%
14.59	14.4	14.14	19.72	20.06	25.33	11	73%
16.76	16.83	16.55	20.01	20.03	26.61	11	72%
17.67	17.51	16.85	21.36	20.32	27.52	12	70%
17.37	16.96	16.24	20.11	19.77	27.04	12	67%
17.53	17.88	17.24	20.3	20.4	27.2	12	68%
17.84	17.91	16.93	20.94	20.87	27.38	12	69%
18.68	18.21	17.31	20.56	20.89	28.19	13	65%
19.56	19.53	19.07	21.95	21.91	28.22	15	68%
22.34	22.72	23.16	24.21	24.02	30.51	17	72%
25.59	23.87	26.3	25.24	25.47	31.75	18	70%
23.86	24.13	23.1	26.25	26.26	32.19	18	78%
23.62	23.89	23.4	26.91	26.67	32.36	17	79%
23.62	23.93	22.42	26.73	26.69	32.29	17	83%
22.44	23.37	21.78	26.74	26.68	32.19	17	84%
22.93	23.63	21.89	27.86	27.84	32.16	17	85%
21.59	22.04	20.29	26.4	26.22	30.33	17	89%
21.86	22.05	21.45	25.68	25.47	31.13	16	92%
20.72	21.13	19.3	25.73	24.95	30.91	16	94%
21.35	21.57	20.55	25.81	25.7	30.96	16	95%
21.05	21.79	20.84	26.44	25.95	31.46	16	95%
21.87	22.44	21.45	26.39	26.32	31.76	16	95%
21.55	22.22	21.06	25.39	25.25	30.99	16	95%
21.2	21.76	21.04	24.61	24.67	31.04	16	95%
21.37	21.6	21.12	25.19	25.18	31.23	16	96%
20.79	21.02	20.82	24.3	23.91	30.26	16	96%
20.74	21.5	20.81	24.29	24.01	29.96	16	96%
21.25	21.68	20.92	24.44	24.18	30.17	15	97%
20.44	20.6	19.89	23.28	22.88	27.15	16	98%
19.69	19.99	19.68	21.97	22.12	25.57	16	98%
20.55	20.8	20.32	23.53	22.87	29.29	16	98%
21.11	21.48	20.05	24.2	23.95	29	16	98%
22.3	22.55	21.82	25.75	25.46	31.36	17	92%
25.44	25.63	25.76	28.64	28.58	33.48	20	76%
32.79	28.32	35.5	30.86	31.15	36.24	21	74%
36.84	30.51	40.66	34.32	34.26	40.19	24	58%
35.17	30	36.87	34.7	35.28	37.33	24	65%
33.32	30.79	35.1	34.66	35.38	38.15	24	67%
25.58	25.99	26.27	32.31	31.74	34.93	22	72%
24.31	24.69	24.17	31.27	31.4	35.1	20	77%
23.81	23.94	23.54	30.37	30.62	34.32	19	79%
23.62	23.79	24.43	29.41	29.72	33.41	18	80%
22.53	22.53	21.69	28.84	28.86	33.1	17	87%
22.04	22.8	22.02	28.52	28.44	33.15	17	89%
21.25	22.18	21.08	27.44	27.31	31.56	16	90%
21.25	21.74	21.18	26.73	26.99	31.16	16	90%
21.52	22.05	21.37	25.89	25.65	31.31	16	89%
21.28	21.57	20.72	25.69	25.68	30.74	16	88%
19.76	20.54	19.09	25.06	24.78	30.21	15	90%
18.9	19.32	18.14	23.45	23.12	27.72	15	93%
19.13	18.61	18.45	21.82	21.49	26.04	15	96%
19.24	18.59	18.16	21.28	20.92	26.42	15	96%
19.87	19.26	18.63	22.29	22.12	28.58	15	95%
20.21	19.88	19.28	23.31	23.52	29.61	15	94%
24.44	23.28	22.95	25.74	25.62	33.08	17	88%
24.11	23.55	24.97	25.69	25.95	32.15	17	88%
27.26	26.24	27.39	27.7	27.63	34.33	19	82%
25.86	25.67	26.18	27.64	27.46	33.67	19	81%
26.23	26.62	26.42	29.39	29.31	35.06	19	81%
25.09	25.51	25.36	29.54	29.51	34.31	20	79%
24.37	24.79	24.52	28.97	29.08	33.98	19	79%
23.19	23.42	22.85	28.76	28.7	32.99	17	79%
22.41	22.82	22.22	28.5	28.19	32.01	16	81%
22.18	23.34	21.74	27.66	27.37	32.54	16	83%
21.6	22.37	20.93	27.26	26.96	31.83	16	80%
21.49	22.55	20.64	26.66	26.73	30.87	16	81%
21.06	22.06	21.36	25.63	25.87	30.97	16	82%
22.04	22.54	21.56	25.61	25.42	31.39	16	84%
21.56	21.78	21.45	25.63	25.39	31.51	16	84%
21.85	22.1	21.72	25.08	24.53	30.93	16	86%
21.13	21.8	20.95	24.6	24.41	30.5	16	87%
20.82	21.19	20.8	24.2	24.25	29.76	16	88%
21.23	21.61	20.39	24.63	24.39	30.34	16	89%
21.36	21.55	20.83	23.71	23.87	29.82	16	89%
21.95	22.7	20.96	24.6	24.36	31.04	16	87%
26.05	26.21	26.47	27.27	27.57	33.62	21	74%
30.52	29.25	30.75	29.05	29.13	36.25	22	67%
35.78	31.22	36.74	33.08	32.95	38.32	22	72%
35.39	30.75	36.67	36.37	36.01	39.32	21	75%
34.84	30.3	35.84	37.26	36.87	38.9	22	67%
28.17	26.42	29.56	33.1	33.3	36.33	21	65%
25.49	25.42	25.94	32.38	31.99	35.82	20	73%
25.14	24.96	24.85	31.25	31.06	34.93	19	82%
24.31	24.46	24.5	30.65	30.37	34.45	19	89%
23.53	23.79	23.84	30.35	30.39	34.48	18	92%
24.31	24.21	24.21	29.5	29.88	34.01	18	93%
23.65	24.13	23.97	28.76	28.97	33.25	18	92%
23.9	24.02	23.6	28.24	27.98	33.61	18	91%
23.62	24.31	23.18	28.59	27.91	32.81	18	92%
23.21	23.98	22.82	27.62	27.2	32.53	18	94%
23.29	23.74	22.63	27.37	27.19	32.47	18	96%
22.65	23.09	21.76	24.39	23.98	29.64	17	97%
21.26	21.22	21.08	22.08	22.48	26.07	18	96%
20.96	20.95	21.02	23.52	23.56	27.61	18	97%
21.31	21.41	20.98	24.98	24.68	29.94	18	96%
21.51	21.93	20.71	25.41	25.28	31.03	18	95%
21.01	21.47	20.38	24.58	24.3	29.17	18	95%
24.43	25.22	24.85	27.85	27.9	33.23	18	92%
24.68	25.4	25.24	28.98	28.77	33.65	17	86%
21.67	22.22	21.54	27.5	26.97	31.52	17	87%
21.87	22.03	21.33	26.59	26.65	31.55	17	86%
22.05	22.3	21.36	26.34	26.51	32.21	17	85%
21.56	22.04	20.85	26.3	26.15	31.7	17	86%
21.11	21.66	20.39	25.72	25.76	31.1	17	88%
20.92	21.58	19.93	25.88	25.84	31.02	17	84%
21.08	21.91	20.19	25.74	25.37	31.49	16	78%
20.23	20.8	18.87	25.06	24.92	29.9	16	73%
19.54	20.41	19.24	24.41	24.43	30.02	15	91%
19.65	20.11	19.1	24.25	23.98	30	15	87%
20.29	20.81	19.56	23.73	23.54	30.19	16	88%
19.37	20.04	18.29	23.15	22.89	29.4	15	91%
19.25	19.87	18.36	23.37	23.12	27.59	15	96%
17.83	18.47	17.04	21.42	21.58	28.47	16	96%
18.74	18.95	17.76	21.93	21.65	27.65	16	94%
18.72	19.26	18.12	24.27	24.46	29.6	17	93%
21.58	21.86	22.13	25.9	25.18	32.04	17	95%
24	23	25	26.75	26.29	33.17	19	90%
20.51	20.36	20.29	22.52	22.85	25.48	19	87%
19.2	19.7	18.76	24.26	23.87	29.12	18	93%
20.53	21.24	20.21	26.62	26.18	32.63	18	93%
20.86	21.23	20.61	26.4	26.72	32.29	18	95%
20.01	20.44	20.44	26.71	26.38	31.72	17	94%
21.01	21.45	20.53	27.31	26.98	33.2	17	94%
20.65	21.29	20.54	25.98	25.81	32.48	17	95%
21.29	21.76	21.37	25.82	25.72	32.19	17	95%
21.52	22.02	20.95	26.45	25.78	32.93	16	96%
21.77	22.36	21.23	25.9	25.97	32.29	16	97%
21.43	21.82	20.3	25.54	25.52	31.97	16	97%
20.97	21.44	19.3	24.75	24.65	32.26	17	96%
20.47	21.21	19.26	24.45	24.39	31.13	17	97%
20.44	21.3	19.54	25.22	24.99	31.91	17	97%
21.02	21.46	20.08	25.33	25.26	31.95	17	97%
22.68	22.89	22.21	26.64	26.37	32.64	24	71%
22.8	22.94	23.24	26.95	27.3	33.07	21	64%
24.01	24.61	24.04	28.63	28.66	33.79	20	64%
24.46	24.87	24.27	28.86	28.84	33.77	20	66%
23.71	24.28	22.05	30.1	29.18	34.86	17	75%
17.99	18.08	16.94	21.59	21.84	26.88	17	77%
19.04	19.7	18.18	22.84	22.36	28.1	16	83%
19.68	20.07	18.53	23.61	23.33	29.59	16	86%
21.89	22.44	21.81	25.85	25.92	32.2	16	85%
20.23	21.77	19.68	27.13	26.97	31.89	16	87%
17.29	18.01	16	22.62	22.52	25.75	16	87%
16.9	16.86	15.92	22.4	22.58	28.34	18	78%
15.57	16.84	14.85	22.05	22.03	28.53	18	77%
16.32	17.66	15.49	22.26	21.72	28.55	18	78%
14.76	15.61	13.67	18.96	18.75	26.82	19	73%
18.42	18.1	18.21	21.32	21.59	28.83	22	56%
20.96	20.65	21.32	23.19	22.86	30.92	25	35%
19.85	20.89	18.96	24.89	24.52	30.94	25	44%
18.02	19.21	16.86	23.96	23.53	30.1	25	44%
24.46	24.12	24.03	23.36	23.14	31.39	24	51%
29.26	27.71	28.88	25.61	25.76	34.78	20	71%
30.41	27.39	31.26	26.19	26.19	35.68	17	79%
34.82	30.64	36.95	30.07	30.01	37.98	17	80%
24.62	25.44	24.88	31.02	31.12	35.07	17	76%
22.2	22.81	22.24	28.35	28	32.66	16	71%
28.27	28.05	26.94	28.32	28.19	34.98	15	71%
37.38	34.91	39.76	36.52	36.49	42.05	29	76%
34	34.1	33.72	40.62	39.91	43.38	31	68%
28.66	28.14	28.35	33.8	33.27	37.62	31	72%
27.03	26.62	27.19	30.42	30.46	36.64	30	73%
30.88	29.97	31.56	32.5	32.24	38.83	27	75%
31.79	31.75	30	37.16	36.83	40.59	27	79%
30.46	30.53	29.19	36.38	35.36	40.48	26	82%
29.44	29.85	28.9	34.24	33.57	38.6	26	85%
33.57	33.65	34.2	34.37	34.58	40.71	24	91%
38.33	36.29	39.86	35.7	35.85	41.91	25	89%
34.56	33.94	33.22	39.37	38.96	42.28	25	89%
32.33	31.41	32.77	38.37	38.34	41.42	25	88%
27.55	28.34	26.65	33.07	32.63	35.88	25	90%
33.73	33.28	31.67	34.36	34.67	41.38	25	89%
35.03	34.31	34.98	34.59	34.9	41.99	26	85%
38.62	35.5	39.61	37.67	37.39	43.9	27	80%
30.5	31.47	30.54	36.3	36.24	40.67	29	73%
27.47	28.38	26.97	34.25	33.71	35.87	30	68%
27.02	27.81	26.45	31.2	30.92	36.94	31	63%
28.81	29.28	28.92	32.72	32.58	38.46	31	60%
32.08	32.47	33.2	34.32	34.36	40.53	31	59%
36.26	33.85	37.54	35.64	35.57	42.31	30	61%
48.4	41.1	50.34	46.53	46.06	50.5	29	65%
37.09	35.23	39.03	42.96	42.48	44.88	28	66%
30.47	30.29	30.47	38.14	38.43	42.18	28	66%
37.11	36.85	35.71	43.83	42.96	47.23	26	87%
32.8	33.28	32.69	38.55	37.83	42.07	26	90%
35.77	35.64	35.25	37.29	37.19	42.92	24	95%
40.17	39.57	41.6	38.75	38.64	45.42	24	95%
39.94	38.48	41.5	40.26	40.31	44.9	24	96%
30	29.68	29.57	34.67	33.62	36.44	24	96%
32.37	32.51	32.25	37.86	37.49	41.97	24	97%
30.98	31.34	30.79	36.83	35.99	40.85	24	97%
31.68	32.16	31.34	35.81	35.47	40.74	24	97%
37.87	38.11	38.63	39.07	39.1	44.47	24	96%
30.1	30.54	29.22	37.54	36.9	39.65	24	96%
30	30.7	29.94	36.81	36.61	41.07	24	96%
29.89	30.87	29.83	36.45	36.01	40.79	25	94%
27.56	28.47	27.21	31.98	31.95	36.84	26	91%
28.87	29.69	28.44	33.66	33.71	38.67	28	83%
27.87	28.23	27	32.07	32.43	35.37	28	84%
30.84	31.66	30.26	35.43	35.58	40.47	27	85%
29.79	30.72	28.49	34.89	34.94	38.93	27	84%
31.3	32.16	30.4	36.32	36.12	40.81	27	86%
29.94	30.38	28.51	35.19	33.8	39.43	26	88%
30.15	30.46	30.95	33.71	33.63	39.02	26	90%
31.13	31.43	31.25	34.52	34.35	39.66	25	96%
30.44	30.64	30.63	34.82	34.58	37.89	25	96%
30.86	30.73	30.3	35.32	35.01	38.53	25	96%
30	30.59	29.62	34.8	34.54	38.55	25	96%
29.24	30.58	28.01	35.73	35.29	39.23	25	97%
31.97	32.69	31.89	34.57	34.79	40.43	25	97%
32.24	32.68	32.87	34.97	34.78	39.54	25	97%
34.86	34.2	35.57	35.99	36.03	42.29	25	97%
34.87	35.07	33.69	39.31	39.22	44.07	26	97%
33.99	34.69	32.23	39.61	39.19	43.11	27	94%
32.24	32.52	32.8	37.2	37.62	42.02	27	91%
33.92	34.15	33.32	37.3	36.92	42.13	28	86%
34.23	34.43	35.12	38.08	38.04	42.99	30	77%
39.53	39.04	41.09	41.46	41.45	46.56	30	77%
40.33	39.51	40.21	43.71	43.65	47.76	31	73%
39.88	39.5	39	44.02	43.91	48.1	30	80%
39.22	38.96	38.85	43.85	43.64	47.54	30	78%
38.18	37.7	37.72	44.14	43.29	47.32	30	80%
37.47	37.09	36.09	43.01	43.06	47.09	29	86%
36.33	35.96	35.87	41.88	42.11	45.91	28	89%
36.02	35.68	36.39	42.3	42.2	45.34	28	91%
35.49	34.79	34.81	40.77	41.18	44.67	27	93%
34.38	34.06	34.44	40.32	41.05	44.26	27	94%
33.42	33.68	33.54	40.35	40.23	43.87	27	93%
33.15	33.27	33.19	39.55	39.98	43.3	26	92%
32.96	32.87	32.59	38.76	38.86	42.86	27	92%
32.05	31.96	32.15	38.14	38.11	42.34	27	91%
31.78	31.48	31.69	37.44	36.56	41.42	27	88%
31.52	31.45	31.82	37.62	37.5	41.26	27	87%
31.12	30.83	31.44	36.99	36.36	41.16	27	87%
31.93	31.97	32.26	37.28	36.71	41.72	27	89%
31.55	31.68	31.87	37.07	36.97	41.81	27	88%
32.31	32.33	32.99	37.57	36.6	41.83	28	85%
31.99	32.54	32.6	37.76	37.25	41.18	30	77%
34.23	34.4	35.06	39.04	38.96	43.12	31	72%
37.4	36.12	38.2	40.32	39.84	44.93	31	71%
38.1	38.06	39.5	43.68	43.3	46.48	31	72%
41.98	38.71	43.57	45.43	44.9	47.49	32	71%
38.69	36.29	40.75	43.41	42.54	45.86	32	69%
35.15	35.24	36.52	42.22	41.7	46.12	30	75%
33.5	34	33.64	41.74	41.36	45.4	29	79%
33.77	33.78	33.65	41.54	41.33	44.31	29	81%
33.21	33.32	33.36	41.12	40.79	44.36	29	81%
32.77	32.84	32.94	40.93	40.79	44.06	28	82%
32.12	32.55	32.6	40.55	39.72	43.49	28	83%
32.48	32.95	32.7	40.19	39.9	43.61	28	82%
32.34	32.19	32.15	39.3	39.16	43.07	28	83%
31.94	32.23	31.93	38.79	38.54	42.8	28	85%
32.31	32.59	32.4	39.05	38.72	42.84	28	86%
31.71	32.33	32.14	38.62	38.13	42.04	27	87%
31.94	32.49	32.16	38.46	38.02	42.5	27	87%
32.17	32.35	32.12	38.62	38.39	42.3	27	89%
32.27	32.67	32.42	38.24	38.51	42.55	27	89%
32.43	32.81	32.04	37.69	37.38	42.31	27	88%
33.83	33.99	34.18	39.9	39.95	43.63	29	79%
35	35.1	36.21	40.92	40.16	44.33	31	73%
38.43	37.33	40.15	41.42	40.57	46.52	32	70%
49.15	40.57	50.88	45.73	46.26	49.98	32	68%
49.46	41.89	52.22	49.46	49.43	51.87	33	67%
40.92	37.85	43.02	43.78	43.06	46.69	32	63%
35.12	35.22	35.12	42.86	42.37	46.23	31	70%
34.65	34.18	34.26	42.45	41.99	45.59	30	71%
33.6	33.39	33.6	41.38	41.34	44.79	29	75%
32.59	32.35	32.64	40.72	41.27	43.8	28	81%
32.88	32.86	33.06	40.46	41.25	43.61	27	83%
32.15	32.1	32.36	40.48	40.54	43.55	27	85%
31.75	31.83	31.74	39.52	40.26	43.11	27	86%
31.9	32.32	31.97	38.54	38.74	42.48	26	87%
32.77	32.53	32.9	38.82	39.17	42.35	26	88%
31.01	31.1	30.98	37.76	37.55	41.32	26	87%
30.98	31.06	31.1	37.26	37.41	41.05	26	86%
30.93	30.71	30.77	36.86	36.62	40.84	26	86%
30.17	30.5	30.66	37.31	37.01	40.84	26	87%
33.86	33.72	32.81	37.61	37.23	41.82	27	85%
36.06	35.67	34.9	37.37	36.57	43.59	28	78%
34.68	34.67	34.7	38.09	37.58	43.04	30	66%
37.79	37.25	38.59	39.37	39.04	44.95	32	60%
39.78	37.15	42.17	41.65	41.75	46.56	32	60%
43.49	40	46.37	43.84	43.8	48.54	33	60%
42.97	39.33	44.74	45.95	45.38	48.98	33	60%
46.35	41.15	48.9	50.45	49.81	50.96	33	61%
42.09	38.09	43.98	48.88	49.29	50.81	32	66%
36.09	35.58	36.23	45.27	44.86	47.79	31	68%
36.25	35.4	36.09	44.35	44.59	46.98	30	73%
34.48	33.94	34.29	43.48	43.87	46.19	29	77%
33.91	33.92	34.23	43.22	42.98	45.55	28	79%
33.11	33.05	33.98	42.61	42.55	45.16	28	80%
33.03	33.39	33.43	41.87	41.77	44.85	28	78%
32.87	32.79	32.53	40.76	40.94	44.45	28	78%
32.86	33.15	33.1	40.71	40.8	43.91	28	80%
32.78	32.9	32.94	40.37	40.38	43.2	27	83%
32.29	32.03	31.67	38.88	39.47	42.35	27	84%
31.94	32.21	32.16	38.95	39.42	42.59	27	87%
31.65	32.03	31.79	37.75	37.05	41.7	27	88%
32.68	32.84	32.13	37.57	37.16	41.81	26	88%
33.14	33.51	32.97	37.03	37.31	41.62	27	88%
37.97	37.28	37.19	38.59	38.68	45.39	29	79%
40.67	40.49	40.49	42.6	42.7	47.38	31	69%
39.18	38.58	40.65	41.87	41.97	46.29	31	69%
38.46	37.81	40.04	43.12	43.15	46.59	31	70%
42.87	38.27	44.71	45.8	45.63	49.51	31	73%
39.44	38.33	39.83	46.2	45.77	49.87	30	78%
36.26	35.79	35.25	44.52	44.59	47.64	29	79%
36.43	36.55	35.43	44.84	44.74	47.89	28	89%
34.87	34.95	34.25	43.64	43.63	46.78	28	85%
35.25	35.28	34.8	42.73	42.67	45.93	28	86%
34.45	34.11	33.75	41.59	41.94	45.44	28	86%
33.79	33.65	33.3	41.67	42.27	45.2	28	88%
32.96	32.9	32.57	40.64	41.32	44.13	28	89%
33.78	33.28	33.81	41.1	41.49	44.18	28	88%
32.47	32.62	32.39	39.36	39.66	42.84	27	87%
32.47	32.83	32.29	39.23	39.13	42.92	28	85%
31.6	32.06	32.22	39.09	38.89	42.22	28	86%
31.7	32.03	32.09	38.49	38.68	42.21	28	86%
31.45	31.34	31.43	38.36	38.55	42.14	28	87%
31.33	31.69	31.43	38.34	38.04	41.71	27	88%
34.13	34.4	32.58	37.85	38.12	42.28	27	86%
34.63	33.59	33.37	37.47	36.78	42.69	29	80%
36.85	36.5	35.84	38.95	38.66	43.7	30	73%
39.56	37.39	41.68	42.02	41.87	46.68	35	56%
45.14	41.23	47.66	44.77	44.69	50.66	35	61%
50.34	42.01	52.22	48.43	48.39	52.37	35	60%
46.91	41.04	49.08	49.56	49.25	52.51	34	62%
41.93	40.13	44.21	46.45	45.81	50.56	32	64%
36.09	35.79	35.94	44.51	43.97	47.61	31	68%
33.92	33.47	34.53	42.17	41.46	45.54	30	73%
35.21	34.86	36.04	43.78	44.04	45.85	29	74%
35.03	34.93	35.37	43.35	43.21	46.08	29	77%
34.74	34.82	34.9	42.53	42.07	45.73	29	79%
34.04	34.1	34.27	41.86	42.15	45.27	28	83%
34.27	33.89	34.23	41.49	41.94	44.52	28	83%
32.9	32.53	33.34	40.24	40.03	43.28	28	82%
33.09	32.18	32.96	39.47	39.65	42.85	28	82%
32.66	32.48	33.01	39.66	39.45	42.71	28	85%
32	31.71	32.24	38.78	38.85	42.52	27	86%
32.64	33.05	33.23	39.51	39.51	42.35	27	87%
34.84	34.95	33.85	38.67	37.98	43.13	28	86%
37.27	36.88	36.53	39.01	38.98	44.68	29	81%
39.09	39	38.5	40.94	40.77	46.02	33	68%
42.05	41.86	43.93	43.31	42.85	48.84	36	56%
43.97	41.77	46.46	45.03	45.08	49.9	36	56%
49.34	44.55	49.96	48.05	48.53	53.18	35	58%
51.27	43.69	52.98	51.14	51.23	54.47	36	55%
45.53	42.02	48.28	49.83	49.76	52.55	34	59%
42.14	41.15	44.86	47.95	48.02	51.46	33	61%
38.41	37.84	39.04	46.05	45.59	49.11	32	61%
36.02	35.63	36.51	44.59	44.15	47.37	31	62%
36	35.42	36.46	44.33	43.67	46.83	30	66%
35.95	35.49	36.5	44.28	43.54	46.83	30	68%
36.57	36.62	36.67	43.73	43.36	47.1	30	70%
35.5	35.41	35.54	43.08	42.5	45.86	28	82%
35.36	35.03	34.84	42.34	41.76	45.52	28	79%
34.71	34.71	34.66	41.08	40.91	44.39	27	82%
33.63	32.99	33.77	39.68	39.76	43.02	27	83%
33.23	32.02	33.2	38.73	39.24	42.3	26	89%
33.16	32.13	33.5	39	37.96	42.24	26	87%
32.99	32.08	32.83	37.94	37.39	41.88	26	87%
34.19	34.31	33.39	38.64	37.82	43.07	27	84%
39.35	39.1	39.36	39.33	39.01	45.82	29	79%
38.07	37.81	38.63	40.57	40.47	44.71	31	70%
39.05	38.67	38.93	42.53	42.74	46.68	32	69%
40.46	40.46	40.52	44.26	43.99	47.86	30	73%
42.22	41.7	43.37	45.92	46.51	49.85	29	80%
37.29	38.12	36.19	45.53	45.36	48.43	29	78%
45.03	42.26	45.93	48.02	48.37	50.84	30	75%
37.95	37.52	36.72	43.61	44.05	47.12	30	77%
37.15	36.46	36.44	43.14	43.31	46.5	29	80%
35.91	35.91	35.59	42.37	42.97	46.33	29	84%
35.12	35.76	34.72	42.08	41.59	45.5	28	83%
35.68	36.3	35.24	42.71	42.51	46.07	27	89%
35.18	36.19	35.49	42.01	41.52	45.67	27	85%
34.72	35.5	34.7	40.42	40.82	44.54	27	86%
34.3	34.38	34.44	40.12	39.85	43.77	27	90%
33.83	33.26	33.8	39.64	39.66	43.3	27	88%
33.61	32.97	34.01	39.32	39.52	42.81	27	86%
33.2	32.76	33.24	38.56	38.66	42.19	27	88%
32.31	31.53	32.67	37.95	37.99	41.52	27	87%
32.21	31.62	32.33	37.68	37.72	41.69	27	83%
33.25	33.08	33.83	38.87	38.25	42.38	27	82%
33.16	33.45	33.91	38.99	38.99	42.97	28	83%
33.27	34.05	33.75	39.24	39.18	42.57	29	80%
33.07	33.95	33.08	40.33	39.91	43.56	30	77%
36.76	37.46	37.41	41.88	41.69	45.47	29	81%
37.05	38.31	36.29	43.83	43.86	47.65	29	81%
36.39	37.59	35.49	43.5	42.92	46.54	28	83%
34.77	35.19	34.15	42.09	42.43	45.53	28	86%
34.56	35.14	33.85	41.94	41.98	45.08	28	86%
34.22	34.49	33.33	41.2	41.48	44.72	27	88%
32.54	32.86	32.4	40.68	40.87	43.76	27	86%
32.1	32.56	32.09	40.13	40.6	43.52	27	86%
32.37	32.64	32.02	39.62	39.7	43.39	27	84%
32.42	32.35	32.04	39.16	39.5	42.54	27	84%
31.71	32.28	32.08	38.73	38.16	42.52	27	83%
31.04	31.45	31.65	38.55	38.21	41.19	27	83%
30.97	31.07	31.11	37.52	37.41	40.83	27	84%
30.49	30.51	30.56	37.1	37.62	40.63	27	86%
33.08	33.35	32.46	38.17	37.9	42.84	27	85%
35.25	34.96	34.53	38	37.83	43.59	29	79%
37.59	37.63	37.17	40.69	40.67	45.14	30	70%
37.69	37.67	39.48	40.79	40.49	45.72	34	58%
40.95	38.94	42.66	42.68	42.33	47.74	32	70%
47.3	41.44	49.3	50.34	50.46	50.9	30	76%
37.81	37.61	36.55	46.23	46.3	49.5	30	76%
36.6	36.31	35.76	45.2	45.45	48.01	29	77%
34.07	33.96	34.28	42.38	42.99	45.5	28	80%
33.22	33.12	33.83	41.75	42.11	45.22	28	83%
33	32.48	33	40.95	41.14	44.03	27	84%
32.16	31.78	32.45	39.86	40.31	42.87	27	82%
32	31.48	32.06	38.87	39.27	42.57	27	84%
31.65	31.41	32.12	38.52	38.79	41.97	27	83%
31.31	30.75	31.57	38.16	38.15	41.33	27	83%
30.89	30.46	31.19	37.41	37.41	40.79	27	84%
31.04	30.36	31.05	37.3	37.27	40.53	27	85%
31.38	31.44	32	38.03	37.84	41.17	27	84%
32.66	33	32.82	38.06	37.7	41.88	28	80%
36.13	36.09	35.1	37.94	37.71	44.37	32	65%
40.72	40.82	40.42	39.39	39.36	46.84	29	83%
39.74	39.15	41.58	41.66	38.2	46.19	31	71%
34.64	34.83	32.11	41.35	40.79	44.29	32	69%
31.51	32.03	31.31	38.45	38.01	42.34	33	64%
35.56	35.64	34.88	38.75	38.33	44.06	31	75%
35.11	35.25	35.48	40.5	39.88	44.34	26	89%
41.42	39.53	42.26	43.46	42.73	48.47	26	91%
32.09	31.28	31.54	37.84	37.81	42.36	26	91%
40.19	40.8	39.05	42.37	42.82	45.64	27	91%
34.78	33.36	35.31	35.51	34.8	41.85	26	90%
37.54	36.47	38.5	39.02	39.01	43.89	25	94%
38.02	36.88	39.16	40.31	40.53	44.88	25	95%
35.83	35.32	36.62	42.19	41.02	45.27	25	94%
33.4	34.35	32.91	37.5	37.21	41.87	25	95%
35.95	36.36	34.72	38.62	38.96	43.37	25	96%
38.41	38.68	38.61	38.57	38.68	44.28	25	95%
40.93	40.87	41.72	41.32	41.36	46.15	28	82%
42.99	41.67	44.06	44.47	44.32	48.5	28	81%
29.44	28.58	29.7	31.17	31.3	33.66	29	74%
29.85	30.31	29.91	34.78	34.61	38.8	25	96%
35.1	35.11	34.63	36.28	36.52	42.51	26	92%
35.86	34.84	37.31	37.68	37.38	42.15	26	89%
34.67	34.58	34.5	38.59	38.68	43.64	26	89%
30.33	30.49	30.39	36.61	36.31	40.82	26	90%
30.61	31.06	30.37	36.66	36.1	40.81	26	90%
31.07	31.42	29.73	36.76	36.07	40.52	26	92%
31.16	31.4	31.06	37.06	37	40.93	25	91%
29.78	30.15	28.58	36.24	34.81	40.3	25	92%
30.58	30.94	30.58	35.9	35.64	40.14	25	93%
30.35	30.52	29.51	34.81	34.28	39.38	25	96%
30.1	30.14	29.91	34.94	34.22	39.63	25	96%
29.7	30.31	28.55	34.02	33.81	39.04	25	95%
29.45	30.09	28.85	34.8	34.39	38.97	25	95%
29.75	29.7	29.45	34.6	34.35	38.89	25	95%
29.61	29.81	28.94	33.47	33.03	38.57	24	95%
30.88	31.05	29.97	34.27	34.01	39.04	25	94%
31.73	32.13	30.01	33.91	33.93	39.62	26	89%
34.02	34.06	32.86	35.54	35.75	41.47	29	72%
33.38	33.51	32.94	35.87	35.69	40.79	29	65%
40.82	37.19	41.69	38.76	38.9	44.82	29	64%
47.17	40.69	47.86	46.52	46.47	48.06	29	67%
42.59	39.13	42.68	46.7	46.21	48.14	29	66%
37.57	36.42	38.71	43.12	42.77	46.97	28	68%
34.84	34.24	33.57	41.74	41.42	44.94	27	72%
33.36	33.21	32.76	39.41	39.93	43.75	26	76%
33.17	33.05	32.56	39.35	39.11	42.81	26	80%
31.89	32.33	31.97	39.85	39.36	42.66	26	82%
31.47	31.22	31.62	37.26	36.75	41.66	25	86%
31.26	31.5	30.64	36.71	36.43	40.79	25	86%
30.52	30.45	30.27	36.44	36.52	39.96	25	89%
29.97	29.8	29.48	35	35.16	39.14	24	89%
30.37	30.31	30.67	35.79	34.93	39.89	24	90%
29.21	28.6	29.03	33.64	33.29	38.63	24	89%
29.06	28.78	28.83	33.94	33.37	38.28	24	91%
29.4	28.66	29.04	33.57	32.56	37.88	24	91%
29.46	29.42	29.3	33.71	33.69	38.2	24	90%
32.79	32.54	31.75	34.29	33.93	40.26	25	86%
35.86	35.55	35.07	35.65	35.14	41.77	27	78%
37.19	36.93	37.63	37.87	37.35	43.19	28	70%
41.96	40.3	43.21	40.37	40.22	47.28	29	66%
43.04	40.86	44.81	42.08	42.08	47.53	30	69%
41.43	37.36	44.87	42.64	42.85	46.6	30	68%
42.15	37.61	44.06	44.14	44.91	46.96	30	64%
41	36.95	42.1	44.08	44.15	47.47	30	64%
44.05	39.61	45.58	47.77	47.61	48.7	30	65%
37.91	36.23	39.29	44.12	44.13	47.32	29	68%
33.26	33	33.06	41.76	41.55	45.13	28	73%
32.47	32.37	32.67	40.85	41.04	44.02	27	78%
32.64	32.53	32.88	40.72	40.73	44.04	27	80%
33.25	33.19	33.14	39.95	39.93	43.74	27	81%
33.45	32.93	33.38	39.48	39.94	43.58	27	81%
33.77	33.5	33.9	38.48	38.33	42.49	26	83%
32.45	32.3	32.13	37.5	37.1	41.55	26	84%
31.43	31.39	30.87	37.34	37.33	41.46	26	86%
30.98	30.98	30.62	36.43	36.15	40.56	26	88%
30.74	31.03	30.84	36.72	36.32	40.83	25	89%
32	32.05	31.32	35.82	35.6	40.84	26	90%
33.1	33.14	32.97	35.15	35.46	41.56	27	84%
34.74	34.81	34.39	38.12	37.92	42.77	29	78%
38.93	38.47	39.26	40.08	39.59	45.79	32	59%
40.68	39.17	42.83	41.72	41.38	47.01	33	56%
40.06	38.8	42.08	45.08	44.69	48.16	32	67%
37.7	37.45	37.68	44.54	44.22	47.81	31	70%
36.97	36.74	36.98	44.24	44.7	47.88	31	69%
35.11	34.91	35.04	43.91	43.98	46.92	29	75%
33.25	33.56	33.69	42.61	42.65	45.11	29	78%
33.21	32.81	33.46	41.84	41.75	44.74	29	77%
33.25	33.2	33.7	41.6	41.03	44.47	28	76%
32.9	32.57	32.81	40.65	40.4	44.19	28	78%
33.53	33.36	33.37	40.57	40.51	44.54	28	79%
33.01	32.9	33.11	40.12	40.04	43.89	28	79%
32.73	32.29	32.83	39.33	39.32	42.59	28	80%
32.45	32.38	32.41	38.72	38.45	42.09	28	80%
32.5	32.17	32.51	38.54	38.19	42.04	28	82%
32	31.92	32.32	38.55	38.49	42.1	28	82%
32.17	32.04	31.98	38.19	38.19	42.07	27	82%
32.46	32.71	32.75	38.38	38.16	42.19	28	80%
32.74	32.87	32.59	38.43	38.11	42.08	28	79%
38.59	38.32	39.24	39.77	39.91	46.17	32	69%
41.4	39	43.23	42.18	41.9	47.66	33	64%
48.33	43.03	52.8	46.09	46.64	51.02	34	63%
39.57	38.93	39.85	45.18	45.4	48.4	33	71%
36.88	36.62	36.19	45.62	45.46	48.5	30	78%
35.65	35.17	34.76	44.12	44.26	47.7	30	81%
31.82	32.04	29.47	36.55	35.11	43.15	28	85%
31.67	31.73	30.72	37.02	37.1	41.18	26	93%
30.89	31.04	30.7	38.24	38.05	41.45	25	92%
32.31	31.56	32.49	38.92	39.14	42.9	26	91%
31.93	31.37	32.08	38.91	38.27	42.88	26	92%
31.57	31.25	31.71	37.58	37.24	41.95	26	91%
31.57	31.69	31.66	37.6	37.94	41.88	26	91%
31.3	31.32	30.99	37.46	37.19	41.29	26	91%
31.19	30.96	30.6	36.63	36.23	41.31	26	89%
30.88	31.19	30.41	36.32	35.79	40.67	25	91%
30.49	30.52	30.01	35.83	35.75	40.27	25	93%
30.81	30.83	30.29	34.72	35.11	39.76	25	93%
30.18	30.65	30.52	35.39	34.92	40.24	25	95%
31.09	31.35	30.38	34.91	34.44	40.15	26	92%
32.49	32.66	32.06	36.58	36.54	41.42	26	88%
34.38	34.37	33.94	37.39	37.26	42.49	29	80%
36.52	35.57	37.33	36.01	35.71	43.04	31	68%
38.75	37.44	39.98	39.38	39.13	44.57	31	66%
42.35	36.87	43.29	43.66	43.67	47.74	31	62%
35.92	35.39	35.73	43.46	43.79	46.68	30	68%
35.79	35.48	35.95	43.77	43.32	46.54	29	72%
35.81	35.6	35.26	42.78	42.8	45.85	29	74%
34.3	34.11	33.89	41.69	41.53	44.99	28	77%
33.73	33.74	34.33	40.59	41.03	44.64	28	81%
33.6	33.28	32.38	40.6	39.72	44.18	28	83%
33.76	33.68	33.07	40.61	40.1	43.89	27	85%
33.41	32.94	33.23	38.6	38.69	42.57	27	86%
32.46	32.86	32.06	39.18	38.6	42.67	26	90%
32.71	32.99	31.77	38.17	37.51	42.03	26	91%
31.84	31.98	31.37	37.45	36.71	41.52	26	91%
32.14	31.73	32.33	36.57	36.31	40.65	26	94%
31.15	30.88	30.74	36.18	35.95	40.38	25	93%
31.62	31.97	31.55	36.44	36.52	40.83	25	93%
32.24	32.21	31.17	35.49	34.79	40.35	26	91%
33.89	33.82	33.1	36.55	36.74	41.95	27	86%
34	33.55	32.91	37.08	36.88	42.32	29	78%
37.09	37.09	36.26	40.13	39.84	44.55	32	66%
40.34	39.21	41.91	41.9	41.91	46.75	33	64%
47.1	41.48	49.11	47.12	47.28	50.28	33	64%
37.64	37.4	39.4	46.65	46.36	48.66	31	74%
36.17	36.17	36.55	44.02	43.63	46.76	31	74%
34.66	34.89	34.94	43.57	43.12	46.33	30	76%
33.48	33.33	33.99	42.38	42.37	44.98	29	77%
33.31	33.51	33.59	42.11	42.06	45.03	28	78%
33.77	33.76	33.69	41.89	42.21	45.09	28	76%
33.23	33.61	33.58	41.95	41.96	45.03	28	75%
32.62	31.92	32.43	40.07	40.25	43.76	28	81%
32.75	32.52	32.71	39.94	39.24	43.95	28	84%
32.44	32.42	32.25	38.54	38.68	42.79	28	84%
31.84	32.02	31.9	38.17	38	41.95	27	86%
31.79	31.93	31.78	38.29	38.18	41.95	27	87%
31.16	31.63	31.54	38.46	38.05	41.77	27	87%
31.64	31.8	31.58	37.8	37.95	41.74	27	88%
32.36	32.97	32.29	38.49	38.39	42.4	27	87%
34.19	34.27	33.05	38.57	38.77	43.51	28	84%
36.43	36.09	35.63	39.17	38.67	44.3	30	78%
38.05	37.89	40.21	40.83	40.13	46.27	32	67%
41.48	39.78	43.01	43.33	43.39	48.55	34	62%
45.75	41.59	48.33	45.51	45.25	50.28	34	59%
39.52	38.48	41.01	44.95	44.49	48.44	34	56%
37.55	37.66	36.73	45.87	45.33	48.75	32	64%
37.56	37.69	37.3	45.53	45	48.46	31	69%
36.41	36.17	36.28	44.68	44.7	47.53	30	72%
34.43	34.45	34.28	43.05	43.04	45.97	30	72%
34.47	34.72	34.61	43.04	43.18	46.34	29	73%
33.77	34.07	33.86	42.31	42.83	45.63	29	76%
33.46	33.87	33.87	42.32	42.28	45.31	28	79%
33.51	33.83	33.7	41.91	42.08	44.41	28	79%
32.87	32.94	33.13	41.3	40.92	44.34	28	79%
32.47	32.9	32.72	40.39	39.68	43.94	28	82%
32.43	32.81	32.94	40.22	40.02	43.21	28	84%
32.12	32.32	32.17	39.35	39.82	42.44	28	85%
31.76	32.44	32.34	39.1	39.1	42.56	28	86%
31.88	32.12	31.76	38.23	38.42	42.43	27	88%
32.39	32.8	32.46	38.82	38.21	42.17	27	87%
32.3	33.01	32.75	39.03	38.54	42.39	28	88%
32.75	33.13	32.85	38.85	38.51	43.01	28	85%
35.8	35.49	34.77	39.99	40.24	43.74	30	76%
37.71	37.41	38.06	41.36	41.11	45.25	34	62%
40.22	39.39	41.45	43.65	44.05	48.2	33	68%
48.71	42.16	51.09	50.8	51.45	52.94	32	72%
37.65	37.63	36.3	46.85	46.62	49.83	28	71%
38.99	39.23	38.21	45.67	45.69	49.31	29	69%
37.04	37.29	36	45.02	44.91	48.65	29	71%
36.01	36.03	35.44	43.98	44	47.17	28	74%
34.98	34.69	34.42	43.15	43.92	46.5	29	80%
34.21	34.41	34.35	42.72	42.83	45.92	28	82%
34.51	34.9	34.94	42.62	42.82	46.16	28	80%
34.23	34.41	34.48	41.66	41.82	45.24	28	79%
33.94	34.11	34.1	41.02	41.16	44.24	28	79%
33.06	32.92	33.14	39.64	39.91	43.61	28	82%
33.75	33.63	33.73	39.26	39.92	43.05	27	85%
32.24	32.49	32.5	38.29	38.39	42.36	27	86%
32.41	32.38	31.95	37.91	38.94	42.07	27	87%
32.53	32.61	32.97	38.54	38.67	41.93	27	87%
33.61	33.76	33.44	38.78	38.8	43.05	27	87%
33.98	34.63	34.04	39.56	39.4	43.25	28	80%
37	36.79	35.84	40.62	40.25	45.07	29	75%
39.71	38.81	41.06	42.47	42.26	47.13	32	66%
44.23	40.94	45.99	44.77	45.21	49.43	33	65%
41.13	38.86	42.95	46.65	46.9	49.86	32	65%
43.79	40.75	45.41	51.07	51.41	52.16	32	64%
39.99	38.07	41.77	48.51	49.3	51.63	31	61%
40.31	38.46	41.89	47.95	47.91	50.51	31	64%
35.49	35.6	35.53	44.57	44.79	47.12	30	68%
34.07	34.12	34.48	43.3	43.77	46.48	29	72%
33.07	32.96	33.38	42.38	42.37	45.1	28	78%
33.52	33.18	33.39	41.59	41.61	45.01	28	80%
33.23	33.26	33.56	40.84	41.07	43.79	27	83%
32.38	32.66	32.62	40.09	40.02	43.26	27	80%
32.36	32.51	32.58	39.42	39.71	42.24	27	82%
32.32	32.35	32.46	39.27	39.54	42.32	27	85%
31.76	31.67	31.88	37.98	38.22	41.58	27	85%
31.22	31.35	31.36	37.26	37.38	41.36	26	87%
30.86	30.99	31.04	37.16	37.47	40.83	26	87%
34.86	34.58	33.63	38.33	38.46	42.78	27	83%
35.87	36.27	35.18	38.8	38.33	44.34	28	78%
38.25	38.05	37.51	40.36	39.88	45.43	30	66%
38.78	38.62	39.42	41.26	41.08	47.12	33	53%
41.32	39.66	42.52	43.3	43.71	48.8	33	53%
42.41	40.33	44.35	44.47	44.45	48.95	33	53%
47.13	40.73	50.12	50.02	50.25	51.36	32	47%
47.25	40.74	49.69	51.96	52.37	52.76	31	54%
41.02	39.24	42.32	48.14	52.39	51.29	29	65%
34.28	34.09	34.4	43.31	43.47	46.49	28	71%
32.83	32.34	33.17	42.01	42.45	44.85	27	75%
34.05	33.07	33.82	41.7	42.15	45.08	27	77%
33.34	33.06	33.42	41.79	41.66	44.64	27	78%
33.05	33.29	33.94	39.84	39.53	43.52	27	76%
32.85	32.82	32.89	39.12	39.63	43.07	26	78%
32.49	32.62	32.48	38.75	38.55	42.08	26	80%
32.33	32.06	32.03	38.05	37.99	41.68	26	81%
31.95	32.19	32.27	36.91	36.63	40.97	26	85%
31.66	31.47	31.53	37.23	36.82	41.01	26	86%
31.66	31.2	31.8	37.12	36.76	41.03	25	87%
36.55	37	35.44	39.4	39.7	42.22	26	82%
37.15	37.46	35.83	38.88	38.06	43.61	28	76%
36.49	36.15	35.81	38.07	38.08	43.44	29	70%
41.14	40.21	41.14	41.27	41.4	48.9	31	68%
36.43	36.37	36.98	40.52	40.42	44.46	32	63%
43.57	39.86	45.44	43.53	43.78	48.29	33	58%
46.6	41.06	49.28	48.68	48.96	51.1	32	61%
48.54	42.45	51.01	50.28	50.71	51.08	32	64%
47.08	41.89	48.75	48.9	49	51.98	32	64%
39.7	38.38	40.93	47.93	47.64	50.04	30	65%
35.67	35.28	35.53	44.22	44.7	47.43	29	71%
34.56	34.65	35.43	43.37	43.53	46.44	29	78%
34.18	34.36	34.29	42.39	42.6	45.9	28	81%
34.53	34.72	35.14	41.91	42.56	45.53	28	82%
33.74	33.87	33.53	41.65	41.85	45.11	28	83%
33.78	33.3	33.46	41.33	40.49	44.45	28	81%
33.26	33.35	33.29	40.7	39.38	44.29	27	84%
33.87	33.65	33.46	39.83	39.2	43.08	27	81%
32.97	32.92	32.88	38.81	37.72	41.87	27	83%
32.18	32.59	32.26	38.05	38.29	41.53	27	86%
32.66	32.59	32.24	37.73	37.65	40.94	26	88%
32.51	32.8	32.88	36.08	36.5	40.72	26	90%
35.56	36.05	34.74	38.16	37.43	42.4	27	87%
32.77	32.7	31.8	36.2	35.61	41.08	28	80%
37.94	37.58	36.99	39.28	38.67	44.88	31	66%
39.58	39.15	41.02	41.21	41.34	46.19	32	62%
38.55	37.99	40.49	41.73	41.41	46.92	33	62%
49	41.15	51.63	50.45	50.81	51.78	32	61%
48.95	42.63	51.41	51.71	52.38	52.52	31	63%
35.83	35.19	35.62	44.46	44.87	47.5	29	72%
35.01	34.86	35.35	43.1	43.44	46.49	28	75%
34.39	33.72	34.34	42.33	42.88	45.31	28	79%
34.14	33.37	34.39	41.83	42.43	45.29	28	81%
33.25	33.1	34.01	41.41	41.73	44.25	27	80%
33.4	33.23	33.84	41.11	40.91	44.25	27	83%
33.35	32.85	33.39	39.28	40.09	43.17	27	83%
32.45	32.14	32.81	39.49	39.09	42.33	26	84%
32.36	31.96	32.4	38.58	38.38	41.77	26	83%
32.06	32	32.35	36.8	36.35	41.13	26	86%
31.67	31.18	31.84	36.62	36.21	40.78	26	88%
31.24	30.43	31.15	35.91	35.51	40.34	26	85%
36.47	36.71	36.09	39.2	39.27	42.8	26	85%
36.34	35.92	35.8	37.37	36.96	42.33	28	75%
38.85	37.88	38.2	39.06	38.93	45.25	31	63%
40	39.28	42.16	41.44	41.32	46.09	33	56%
40.93	39.83	42.49	42.59	43.03	48.41	34	53%
44.74	41.16	46.62	44.53	44.64	50.09	32	59%
48.73	42.29	51.65	49.8	50.33	52.11	31	65%
36.98	36.84	36.98	45.9	45.89	48.47	30	70%
35.08	35.61	36.14	44.74	45.03	47.5	29	76%
35.24	35.44	36.15	43.7	43.92	46.8	29	79%
34.93	34.71	34.85	42.94	43.32	46.35	28	81%
35.24	34.78	35.25	42.32	42.93	46.41	28	81%
34.41	34.08	34.87	41.51	41.93	45.1	28	83%
34.27	33.64	34.48	40.86	41.14	44.45	28	85%
33.88	34.07	34.68	41.24	41.1	44.19	28	85%
33.71	32.84	33.47	39.4	39.05	43.2	27	86%
33.57	33.94	34.21	38.26	37.93	42.09	27	88%
32.53	32.55	32.97	38.21	37.62	41.88	27	90%
32.09	31.83	32.05	36.69	36.44	41.12	27	88%
36	36.23	35.69	38.87	38.9	42.93	27	87%
36.4	35.88	34.78	37.62	37.55	43.27	28	77%
34.89	35.02	34.75	38.96	38.37	42.28	29	73%
37.34	37.81	38.07	41.83	40.95	45.89	30	69%
42.47	40.6	44.27	44.39	44.25	48.94	33	51%
41.98	40.76	43.4	44.21	44.06	48.85	32	58%
46.41	40.7	48.74	47.01	47.43	51.49	33	53%
45.99	39.76	48.05	46.68	47.44	50.34	33	56%
45.33	42.09	47.55	52.33	52.86	53.47	33	52%
41.62	39.19	42.41	48.74	48.02	50.72	31	67%
35.61	35.17	35.92	44.97	45.24	47.68	30	71%
34.96	34.57	35.4	44.09	43.97	46.67	29	74%
34.18	33.56	34.72	42.82	43.08	45.94	28	78%
34.44	33.76	34.67	42.63	43.42	45.72	28	79%
33.99	33.26	34.31	41.85	42.03	45.31	28	81%
33.53	32.93	33.73	41.32	41.66	44.83	28	83%
33.31	33.21	33.73	41.21	41.19	43.92	27	83%
33.09	33.08	33.52	39	39.17	43.08	27	84%
33.45	33.4	32.77	38.71	38.92	42.44	27	85%
32.49	32.6	33.38	38.33	38.35	41.78	27	87%
32.02	32.11	32.86	36.66	37.1	41.31	26	88%
31.87	31.33	31.75	37.32	36.66	41.32	26	88%
34.43	34.56	33.62	37.85	37.67	42.25	27	84%
36.95	36.54	35.78	38.94	38.05	43.44	29	76%
38	37.92	37.38	40.23	39.3	44.86	31	65%
38.83	39.11	41.51	40.91	40.47	47.06	34	58%
44.6	42.18	46.8	43.44	43.6	49.97	32	63%
47.9	42.72	50.74	52.59	52.89	53.74	30	73%
35.41	34.98	35.79	43.74	43.92	46.92	29	79%
34.89	34.58	35.07	42.76	42.94	46.47	28	83%
33.39	33.04	33.65	40.7	40.79	44.3	28	83%
33.55	33.65	33.43	39.25	38.59	42.92	28	84%
32.99	33.08	33.13	39	38.89	42.07	27	87%
34.35	34.17	34.08	38.76	39.05	42.82	27	86%
38.66	38.81	37.71	41.91	41.61	46.53	30	72%
38.97	39.02	39.73	40.91	40.37	46.05	32	59%
43.91	42.17	45.5	45.07	44.48	49.94	35	50%
50.92	43.7	53.34	50.42	50.97	53.72	35	56%
42.99	41.37	44.72	49.15	49.33	52.37	33	64%
36.53	36.35	36.52	46.37	46.57	49.36	30	73%
36.05	35.91	36.59	45.19	45.19	48.13	29	74%
35.74	35.49	36.18	44.1	43.66	47.21	29	78%
34.76	34.14	35.19	42.18	42.27	45.15	29	79%
[truncated: 1,906 more rows]
