# Supplementary material for: Substation equipment temperature prediction based on multivariate information fusion and deep learning network
Source: PeerJ Comput Sci. 2022 Dec 12;8:e1172. doi: 10.7717/peerj-cs.1172 (PMC10280280; doi:10.7717/peerj-cs.1172)
Supplement: Supplemental Information 1 [file peerj-cs-08-1172-s001.zip › data and code/WaveNN/dataB1.txt]

0	0	0
30.24	0	0
27.81	30.24	0
28.13	27.81	30.24
24.91	28.13	27.81
26.4	24.91	28.13
25.6	26.4	24.91
24.91	25.6	26.4
23.54	24.91	25.6
23.45	23.54	24.91
24.84	23.45	23.54
12.21	24.84	23.45
12.62	12.21	24.84
13.34	12.62	12.21
12.52	13.34	12.62
12.49	12.52	13.34
13.49	12.49	12.52
13.48	13.49	12.49
14.02	13.48	13.49
14.38	14.02	13.48
13.52	14.38	14.02
15.12	13.52	14.38
15.27	15.12	13.52
14.45	15.27	15.12
15.04	14.45	15.27
14.46	15.04	14.45
16.13	14.46	15.04
16	16.13	14.46
16.86	16	16.13
19.1	16.86	16
19.84	19.1	16.86
22.68	19.84	19.1
20.48	22.68	19.84
20.45	20.48	22.68
18.54	20.45	20.48
19.62	18.54	20.45
18.72	19.62	18.54
18.44	18.72	19.62
17.77	18.44	18.72
17.68	17.77	18.44
19.01	17.68	17.77
19.06	19.01	17.68
18.89	19.06	19.01
17.38	18.89	19.06
14.28	17.38	18.89
16.36	14.28	17.38
16.98	16.36	14.28
16.36	16.98	16.36
16.1	16.36	16.98
15.75	16.1	16.36
16.68	15.75	16.1
17.27	16.68	15.75
18.51	17.27	16.68
19.1	18.51	17.27
20.5	19.1	18.51
20.81	20.5	19.1
21.1	20.81	20.5
20.99	21.1	20.81
21.03	20.99	21.1
21.12	21.03	20.99
21.85	21.12	21.03
21.35	21.85	21.12
21.36	21.35	21.85
21.26	21.36	21.35
21.34	21.26	21.36
20.69	21.34	21.26
20.39	20.69	21.34
19.75	20.39	20.69
19.61	19.75	20.39
18.47	19.61	19.75
18.94	18.47	19.61
17.8	18.94	18.47
19.17	17.8	18.94
19.38	19.17	17.8
19.48	19.38	19.17
20.56	19.48	19.38
21.14	20.56	19.48
23.23	21.14	20.56
23.71	23.23	21.14
23.12	23.71	23.23
23.14	23.12	23.71
23.09	23.14	23.12
23.03	23.09	23.14
22.04	23.03	23.09
19.91	22.04	23.03
19.58	19.91	22.04
20.65	19.58	19.91
19.51	20.65	19.58
19.81	19.51	20.65
18.84	19.81	19.51
17.83	18.84	19.81
17.51	17.83	18.84
17.12	17.51	17.83
16.6	17.12	17.51
15.8	16.6	17.12
16.69	15.8	16.6
22.24	16.69	15.8
24.59	22.24	16.69
22.69	24.59	22.24
24.63	22.69	24.59
24.72	24.63	22.69
24.19	24.72	24.63
24.27	24.19	24.72
24.09	24.27	24.19
22.49	24.09	24.27
21.43	22.49	24.09
21.91	21.43	22.49
20.32	21.91	21.43
20.49	20.32	21.91
19.49	20.49	20.32
18.69	19.49	20.49
18.43	18.69	19.49
17.83	18.43	18.69
16.99	17.83	18.43
15.75	16.99	17.83
16.12	15.75	16.99
15.74	16.12	15.75
21.98	15.74	16.12
22.15	21.98	15.74
21.98	22.15	21.98
26.26	21.98	22.15
27.62	26.26	21.98
24.86	27.62	26.26
23.95	24.86	27.62
23.63	23.95	24.86
23.77	23.63	23.95
22.6	23.77	23.63
22.28	22.6	23.77
23.71	22.28	22.6
21.66	23.71	22.28
23.42	21.66	23.71
23.06	23.42	21.66
23.8	23.06	23.42
22.7	23.8	23.06
23.39	22.7	23.8
23.62	23.39	22.7
23.21	23.62	23.39
24.03	23.21	23.62
25.55	24.03	23.21
26.26	25.55	24.03
25.73	26.26	25.55
25.98	25.73	26.26
25.79	25.98	25.73
24.56	25.79	25.98
23.45	24.56	25.79
22.49	23.45	24.56
22.64	22.49	23.45
22.96	22.64	22.49
23.12	22.96	22.64
23.1	23.12	22.96
22.98	23.1	23.12
23.95	22.98	23.1
25.4	23.95	22.98
24.31	25.4	23.95
24.14	24.31	25.4
24	24.14	24.31
23.73	24	24.14
23.32	23.73	24
22.5	23.32	23.73
23.73	22.5	23.32
24.05	23.73	22.5
27.83	24.05	23.73
25.32	27.83	24.05
24.69	25.32	27.83
26	24.69	25.32
27.52	26	24.69
27.2	27.52	26
27.56	27.2	27.52
26.61	27.56	27.2
24.39	26.61	27.56
23.56	24.39	26.61
23.3	23.56	24.39
23.38	23.3	23.56
21.77	23.38	23.3
21.93	21.77	23.38
21.64	21.93	21.77
20.79	21.64	21.93
20.98	20.79	21.64
20.11	20.98	20.79
18.66	20.11	20.98
18.47	18.66	20.11
18.97	18.47	18.66
18.05	18.97	18.47
22.27	18.05	18.97
22.45	22.27	18.05
22.12	22.45	22.27
15.64	22.12	22.45
14.68	15.64	22.12
13.92	14.68	15.64
12.48	13.92	14.68
12.23	12.48	13.92
12.89	12.23	12.48
12.76	12.89	12.23
12.69	12.76	12.89
11.9	12.69	12.76
11.52	11.9	12.69
9.87	11.52	11.9
9.01	9.87	11.52
9.16	9.01	9.87
8	9.16	9.01
8.45	8	9.16
7.89	8.45	8
8.33	7.89	8.45
7.4	8.33	7.89
9.25	7.4	8.33
-2.17	9.25	7.4
1.11	-2.17	9.25
1.3	1.11	-2.17
3.51	1.3	1.11
3.48	3.51	1.3
4.76	3.48	3.51
5.23	4.76	3.48
4.57	5.23	4.76
2.39	4.57	5.23
0.81	2.39	4.57
1.75	0.81	2.39
1.04	1.75	0.81
0.17	1.04	1.75
-0.67	0.17	1.04
-0.08	-0.67	0.17
-0.07	-0.08	-0.67
-1.47	-0.07	-0.08
-0.79	-1.47	-0.07
-1.59	-0.79	-1.47
-1.55	-1.59	-0.79
-2.29	-1.55	-1.59
-1.89	-2.29	-1.55
-2.51	-1.89	-2.29
-0.57	-2.51	-1.89
2.62	-0.57	-2.51
3.51	2.62	-0.57
5.81	3.51	2.62
7.38	5.81	3.51
7.38	7.38	5.81
9.66	7.38	7.38
8.69	9.66	7.38
7.91	8.69	9.66
6.7	7.91	8.69
5.91	6.7	7.91
4.65	5.91	6.7
3	4.65	5.91
2.66	3	4.65
2.9	2.66	3
3.46	2.9	2.66
1.97	3.46	2.9
1.96	1.97	3.46
1.97	1.96	1.97
0.73	1.97	1.96
0.58	0.73	1.97
-1.73	0.58	0.73
-0.16	-1.73	0.58
-1.18	-0.16	-1.73
1.62	-1.18	-0.16
4.31	1.62	-1.18
11.64	4.31	1.62
14.6	11.64	4.31
10.55	14.6	11.64
10.49	10.55	14.6
11.57	10.49	10.55
10.31	11.57	10.49
9.6	10.31	11.57
6.82	9.6	10.31
6.03	6.82	9.6
9.03	6.03	6.82
7.72	9.03	6.03
7.62	7.72	9.03
7.62	7.62	7.72
6.2	7.62	7.62
6.86	6.2	7.62
6.94	6.86	6.2
5.73	6.94	6.86
6.94	5.73	6.94
5.86	6.94	5.73
5.92	5.86	6.94
6.4	5.92	5.86
5.27	6.4	5.92
5.76	5.27	6.4
7.31	5.76	5.27
9.36	7.31	5.76
11.22	9.36	7.31
10.44	11.22	9.36
11.43	10.44	11.22
10.92	11.43	10.44
8.25	10.92	11.43
9.64	8.25	10.92
7.95	9.64	8.25
8.29	7.95	9.64
7.21	8.29	7.95
6.21	7.21	8.29
5.81	6.21	7.21
5.33	5.81	6.21
3.69	5.33	5.81
3.9	3.69	5.33
2.8	3.9	3.69
3.02	2.8	3.9
3.4	3.02	2.8
2.59	3.4	3.02
2.25	2.59	3.4
1.5	2.25	2.59
4.68	1.5	2.25
11.53	4.68	1.5
11.75	11.53	4.68
12.68	11.75	11.53
13.1	12.68	11.75
13.67	13.1	12.68
14.53	13.67	13.1
17.21	14.53	13.67
13.34	17.21	14.53
11.26	13.34	17.21
8.18	11.26	13.34
8.42	8.18	11.26
8.03	8.42	8.18
6.53	8.03	8.42
5.84	6.53	8.03
5.56	5.84	6.53
5.1	5.56	5.84
4.68	5.1	5.56
4.74	4.68	5.1
4.08	4.74	4.68
3.71	4.08	4.74
3.21	3.71	4.08
2.77	3.21	3.71
1.5	2.77	3.21
5.01	1.5	2.77
10.65	5.01	1.5
18.43	10.65	5.01
20.24	18.43	10.65
18.3	20.24	18.43
16.67	18.3	20.24
20.61	16.67	18.3
20.01	20.61	16.67
18.54	20.01	20.61
14.72	18.54	20.01
12.75	14.72	18.54
11.35	12.75	14.72
10.99	11.35	12.75
10.34	10.99	11.35
8.97	10.34	10.99
8.69	8.97	10.34
7.62	8.69	8.97
7.73	7.62	8.69
7.2	7.73	7.62
6.49	7.2	7.73
5.72	6.49	7.2
5.96	5.72	6.49
5.29	5.96	5.72
13.27	5.29	5.96
21.59	13.27	5.29
19.74	21.59	13.27
21.06	19.74	21.59
12.39	21.06	19.74
8	12.39	21.06
8.45	8	12.39
4.23	8.45	8
15.7	4.23	8.45
10.74	15.7	4.23
15.2	10.74	15.7
9.5	15.2	10.74
9.75	9.5	15.2
10.55	9.75	9.5
11.33	10.55	9.75
11.54	11.33	10.55
11.72	11.54	11.33
11.3	11.72	11.54
11.23	11.3	11.72
11.26	11.23	11.3
10.79	11.26	11.23
12.66	10.79	11.26
12.35	12.66	10.79
13.14	12.35	12.66
13.07	13.14	12.35
14.85	13.07	13.14
14.86	14.85	13.07
14.13	14.86	14.85
15.11	14.13	14.86
15.15	15.11	14.13
16.12	15.15	15.11
14.94	16.12	15.15
15.14	14.94	16.12
14.98	15.14	14.94
15.03	14.98	15.14
16.45	15.03	14.98
14.32	16.45	15.03
14.66	14.32	16.45
15.05	14.66	14.32
14.69	15.05	14.66
15.65	14.69	15.05
14.92	15.65	14.69
15.8	14.92	15.65
14.79	15.8	14.92
14.89	14.79	15.8
14.6	14.89	14.79
17.34	14.6	14.89
17.62	17.34	14.6
17.68	17.62	17.34
16.18	17.68	17.62
16.27	16.18	17.68
18.49	16.27	16.18
17.93	18.49	16.27
19.44	17.93	18.49
18.65	19.44	17.93
18.86	18.65	19.44
18.96	18.86	18.65
19.05	18.96	18.86
19.9	19.05	18.96
20.43	19.9	19.05
20.18	20.43	19.9
19.61	20.18	20.43
18	19.61	20.18
18.35	18	19.61
18.09	18.35	18
18.25	18.09	18.35
17.5	18.25	18.09
18.19	17.5	18.25
17.85	18.19	17.5
18.75	17.85	18.19
19.48	18.75	17.85
19.31	19.48	18.75
20.72	19.31	19.48
21.08	20.72	19.31
22.6	21.08	20.72
23.01	22.6	21.08
20.82	23.01	22.6
20.67	20.82	23.01
20.06	20.67	20.82
19.12	20.06	20.67
19.05	19.12	20.06
18.77	19.05	19.12
18.33	18.77	19.05
18.15	18.33	18.77
18.09	18.15	18.33
18.16	18.09	18.15
17.57	18.16	18.09
17.66	17.57	18.16
18.04	17.66	17.57
17.34	18.04	17.66
17.56	17.34	18.04
16.13	17.56	17.34
15.96	16.13	17.56
16.28	15.96	16.13
16.34	16.28	15.96
14.8	16.34	16.28
19.51	14.8	16.34
22.76	19.51	14.8
21.21	22.76	19.51
22.11	21.21	22.76
21.42	22.11	21.21
20.84	21.42	22.11
18.81	20.84	21.42
16.67	18.81	20.84
14.92	16.67	18.81
15.24	14.92	16.67
15.78	15.24	14.92
15.58	15.78	15.24
13.12	15.58	15.78
12.41	13.12	15.58
12.77	12.41	13.12
13.07	12.77	12.41
11.71	13.07	12.77
13.81	11.71	13.07
12.51	13.81	11.71
12.61	12.51	13.81
12.38	12.61	12.51
12.64	12.38	12.61
12.5	12.64	12.38
15.64	12.5	12.64
15.68	15.64	12.5
16.55	15.68	15.64
15.55	16.55	15.68
15.84	15.55	16.55
15.39	15.84	15.55
15.34	15.39	15.84
15.14	15.34	15.39
14.8	15.14	15.34
14.59	14.8	15.14
14.6	14.59	14.8
13.78	14.6	14.59
14.22	13.78	14.6
13.56	14.22	13.78
14.99	13.56	14.22
14.73	14.99	13.56
15.55	14.73	14.99
14.94	15.55	14.73
14.68	14.94	15.55
14.15	14.68	14.94
13.18	14.15	14.68
14.26	13.18	14.15
14.78	14.26	13.18
14.15	14.78	14.26
16.39	14.15	14.78
20.27	16.39	14.15
21.45	20.27	16.39
24.28	21.45	20.27
23.17	24.28	21.45
20.34	23.17	24.28
19.71	20.34	23.17
17.99	19.71	20.34
17	17.99	19.71
17.29	17	17.99
16.62	17.29	17
17.17	16.62	17.29
16.37	17.17	16.62
16.14	16.37	17.17
16.55	16.14	16.37
16.26	16.55	16.14
15.62	16.26	16.55
15.67	15.62	16.26
16.37	15.67	15.62
15.39	16.37	15.67
15.43	15.39	16.37
15.26	15.43	15.39
15.05	15.26	15.43
15.49	15.05	15.26
15.92	15.49	15.05
16.94	15.92	15.49
16.75	16.94	15.92
15.81	16.75	16.94
15.44	15.81	16.75
15.42	15.44	15.81
14.54	15.42	15.44
14.97	14.54	15.42
15.17	14.97	14.54
14.41	15.17	14.97
13.47	14.41	15.17
14.37	13.47	14.41
13.96	14.37	13.47
13.52	13.96	14.37
13.79	13.52	13.96
13.39	13.79	13.52
13.05	13.39	13.79
13.08	13.05	13.39
13.1	13.08	13.05
12.56	13.1	13.08
12.93	12.56	13.1
12.91	12.93	12.56
13.76	12.91	12.93
15.66	13.76	12.91
18.76	15.66	13.76
21.73	18.76	15.66
20.82	21.73	18.76
18.19	20.82	21.73
17.16	18.19	20.82
15.37	17.16	18.19
14.45	15.37	17.16
13.92	14.45	15.37
13.32	13.92	14.45
13.69	13.32	13.92
13.02	13.69	13.32
13.15	13.02	13.69
13.17	13.15	13.02
12.25	13.17	13.15
11.97	12.25	13.17
11.97	11.97	12.25
12.02	11.97	11.97
12.24	12.02	11.97
11.28	12.24	12.02
11.18	11.28	12.24
11.23	11.18	11.28
11.65	11.23	11.18
13.65	11.65	11.23
19.61	13.65	11.65
18.74	19.61	13.65
17.42	18.74	19.61
19.8	17.42	18.74
17.95	19.8	17.42
15.8	17.95	19.8
14.34	15.8	17.95
13.78	14.34	15.8
13.56	13.78	14.34
12.4	13.56	13.78
12.79	12.4	13.56
11.62	12.79	12.4
10.86	11.62	12.79
10.8	10.86	11.62
10.37	10.8	10.86
9.15	10.37	10.8
8.81	9.15	10.37
8.33	8.81	9.15
8.02	8.33	8.81
7.5	8.02	8.33
6.36	7.5	8.02
16.22	6.36	7.5
13.99	16.22	6.36
13.21	13.99	16.22
12.1	13.21	13.99
12.05	12.1	13.21
11.43	12.05	12.1
12.81	11.43	12.05
13.21	12.81	11.43
12.4	13.21	12.81
13.14	12.4	13.21
12.58	13.14	12.4
10.94	12.58	13.14
10.22	10.94	12.58
10.25	10.22	10.94
10.34	10.25	10.22
11.14	10.34	10.25
11.08	11.14	10.34
12.13	11.08	11.14
12.62	12.13	11.08
15.33	12.62	12.13
19.92	15.33	12.62
20.42	19.92	15.33
20.88	20.42	19.92
21.24	20.88	20.42
20.55	21.24	20.88
18.81	20.55	21.24
16.01	18.81	20.55
14.91	16.01	18.81
14.34	14.91	16.01
13.89	14.34	14.91
12.87	13.89	14.34
13.25	12.87	13.89
12.03	13.25	12.87
12.86	12.03	13.25
11.56	12.86	12.03
11.1	11.56	12.86
11.38	11.1	11.56
10.76	11.38	11.1
11.1	10.76	11.38
10.53	11.1	10.76
11.7	10.53	11.1
14.92	11.7	10.53
16.39	14.92	11.7
20.94	16.39	14.92
19.09	20.94	16.39
20.98	19.09	20.94
19.6	20.98	19.09
16.12	19.6	20.98
16.11	16.12	19.6
15.23	16.11	16.12
14.27	15.23	16.11
13.19	14.27	15.23
13.65	13.19	14.27
12.72	13.65	13.19
12.84	12.72	13.65
13.33	12.84	12.72
13.58	13.33	12.84
13.09	13.58	13.33
12.47	13.09	13.58
14.19	12.47	13.09
13.26	14.19	12.47
12.76	13.26	14.19
14.66	12.76	13.26
14.86	14.66	12.76
17.12	14.86	14.66
19.19	17.12	14.86
22.01	19.19	17.12
22.27	22.01	19.19
24.24	22.27	22.01
26.1	24.24	22.27
26.92	26.1	24.24
23.49	26.92	26.1
20.1	23.49	26.92
19.6	20.1	23.49
18.87	19.6	20.1
18.16	18.87	19.6
17.98	18.16	18.87
17.82	17.98	18.16
17.68	17.82	17.98
17.18	17.68	17.82
16.86	17.18	17.68
16.25	16.86	17.18
16.22	16.25	16.86
16.21	16.22	16.25
15.55	16.21	16.22
15.38	15.55	16.21
15.58	15.38	15.55
15.06	15.58	15.38
18.09	15.06	15.58
20.94	18.09	15.06
23.67	20.94	18.09
24.38	23.67	20.94
23.83	24.38	23.67
23.7	23.83	24.38
22.58	23.7	23.83
19.37	22.58	23.7
18.38	19.37	22.58
16.95	18.38	19.37
17.24	16.95	18.38
17.3	17.24	16.95
16.94	17.3	17.24
17.31	16.94	17.3
17.74	17.31	16.94
16.89	17.74	17.31
17.32	16.89	17.74
16.51	17.32	16.89
16.97	16.51	17.32
15.76	16.97	16.51
15.09	15.76	16.97
15.75	15.09	15.76
15.42	15.75	15.09
19.19	15.42	15.75
22.2	19.19	15.42
23.31	22.2	19.19
26.17	23.31	22.2
26.09	26.17	23.31
26.24	26.09	26.17
22.89	26.24	26.09
21.75	22.89	26.24
19.57	21.75	22.89
18.43	19.57	21.75
18.75	18.43	19.57
19.07	18.75	18.43
18.82	19.07	18.75
18.14	18.82	19.07
18.55	18.14	18.82
18.81	18.55	18.14
18.48	18.81	18.55
18.38	18.48	18.81
18.7	18.38	18.48
17.65	18.7	18.38
17.35	17.65	18.7
16.67	17.35	17.65
15.73	16.67	17.35
15.85	15.73	16.67
15.49	15.85	15.73
15.79	15.49	15.85
15.69	15.79	15.49
15.39	15.69	15.79
15.68	15.39	15.69
14.69	15.68	15.39
13.91	14.69	15.68
13.7	13.91	14.69
12.28	13.7	13.91
12.49	12.28	13.7
12.45	12.49	12.28
11.61	12.45	12.49
11.2	11.61	12.45
11.54	11.2	11.61
11.33	11.54	11.2
11.01	11.33	11.54
10.87	11.01	11.33
10.76	10.87	11.01
10.52	10.76	10.87
10.48	10.52	10.76
9.72	10.48	10.52
9.92	9.72	10.48
9.45	9.92	9.72
10.09	9.45	9.92
10.89	10.09	9.45
11.69	10.89	10.09
15.42	11.69	10.89
13.67	15.42	11.69
15.86	13.67	15.42
16.05	15.86	13.67
14.24	16.05	15.86
13.53	14.24	16.05
12.32	13.53	14.24
11.95	12.32	13.53
10.96	11.95	12.32
11.4	10.96	11.95
11.16	11.4	10.96
11.77	11.16	11.4
11.59	11.77	11.16
12.09	11.59	11.77
12	12.09	11.59
11.05	12	12.09
12.16	11.05	12
11.62	12.16	11.05
13.28	11.62	12.16
11.57	13.28	11.62
11.6	11.57	13.28
11.92	11.6	11.57
11.57	11.92	11.6
11.06	11.57	11.92
9.98	11.06	11.57
11.05	9.98	11.06
11.44	11.05	9.98
11.42	11.44	11.05
11.01	11.42	11.44
11.01	11.01	11.42
11.47	11.01	11.01
10.58	11.47	11.01
11.07	10.58	11.47
10.94	11.07	10.58
10.81	10.94	11.07
11.53	10.81	10.94
11.34	11.53	10.81
11.08	11.34	11.53
11.63	11.08	11.34
11.29	11.63	11.08
11.52	11.29	11.63
23.42	11.52	11.29
20.28	23.42	11.52
18.67	20.28	23.42
18.36	18.67	20.28
17.7	18.36	18.67
16.83	17.7	18.36
16.55	16.83	17.7
15.65	16.55	16.83
22.53	15.65	16.55
19.96	22.53	15.65
18.78	19.96	22.53
16.81	18.78	19.96
16.78	16.81	18.78
17.29	16.78	16.81
16.01	17.29	16.78
15.11	16.01	17.29
15.09	15.11	16.01
14.92	15.09	15.11
14.23	14.92	15.09
15.46	14.23	14.92
14.99	15.46	14.23
14.24	14.99	15.46
13.39	14.24	14.99
14.13	13.39	14.24
13.05	14.13	13.39
13.1	13.05	14.13
14.01	13.1	13.05
13.89	14.01	13.1
13.41	13.89	14.01
13	13.41	13.89
13.52	13	13.41
12.84	13.52	13
12.57	12.84	13.52
11.99	12.57	12.84
10.83	11.99	12.57
11.31	10.83	11.99
14.06	11.31	10.83
12.92	14.06	11.31
12.04	12.92	14.06
13.23	12.04	12.92
14.03	13.23	12.04
15.44	14.03	13.23
19.81	15.44	14.03
30.1	19.81	15.44
19.82	30.1	19.81
19.28	19.82	30.1
20.81	19.28	19.82
27.91	20.81	19.28
17.25	27.91	20.81
10.95	17.25	27.91
12.51	10.95	17.25
11.97	12.51	10.95
11.97	11.97	12.51
11.58	11.97	11.97
12.37	11.58	11.97
12.33	12.37	11.58
13.21	12.33	12.37
14.09	13.21	12.33
14.07	14.09	13.21
15.94	14.07	14.09
16.31	15.94	14.07
13.12	16.31	15.94
11.01	13.12	16.31
10.2	11.01	13.12
10.77	10.2	11.01
11.35	10.77	10.2
10.37	11.35	10.77
8.85	10.37	11.35
9.87	8.85	10.37
9.42	9.87	8.85
10.17	9.42	9.87
9.07	10.17	9.42
9.56	9.07	10.17
9.39	9.56	9.07
10.34	9.39	9.56
10.51	10.34	9.39
11.57	10.51	10.34
16.16	11.57	10.51
18.63	16.16	11.57
20.72	18.63	16.16
24.04	20.72	18.63
21.93	24.04	20.72
18.16	21.93	24.04
15.97	18.16	21.93
15.58	15.97	18.16
14.39	15.58	15.97
13.43	14.39	15.58
13.67	13.43	14.39
13.3	13.67	13.43
12.74	13.3	13.67
12.67	12.74	13.3
13.54	12.67	12.74
12.94	13.54	12.67
13.41	12.94	13.54
12.71	13.41	12.94
13.2	12.71	13.41
13.21	13.2	12.71
13.62	13.21	13.2
13.73	13.62	13.21
13.77	13.73	13.62
13.89	13.77	13.73
20.35	13.89	13.77
19.92	20.35	13.89
24.76	19.92	20.35
26.34	24.76	19.92
25.24	26.34	24.76
29.09	25.24	26.34
26.31	29.09	25.24
21.79	26.31	29.09
19.71	21.79	26.31
18.73	19.71	21.79
18.5	18.73	19.71
17.36	18.5	18.73
16.73	17.36	18.5
15.3	16.73	17.36
15.21	15.3	16.73
14.57	15.21	15.3
15.33	14.57	15.21
15.02	15.33	14.57
15.85	15.02	15.33
13.18	15.85	15.02
14.13	13.18	15.85
14.32	14.13	13.18
14.14	14.32	14.13
14.62	14.14	14.32
15.12	14.62	14.14
15.2	15.12	14.62
16.32	15.2	15.12
16.43	16.32	15.2
18.47	16.43	16.32
18.68	18.47	16.43
17.78	18.68	18.47
16.43	17.78	18.68
16.47	16.43	17.78
14.59	16.47	16.43
13.72	14.59	16.47
14.73	13.72	14.59
13.83	14.73	13.72
13.38	13.83	14.73
13.72	13.38	13.83
13.06	13.72	13.38
13.23	13.06	13.72
13.18	13.23	13.06
13.47	13.18	13.23
12.54	13.47	13.18
12.86	12.54	13.47
12.83	12.86	12.54
12.25	12.83	12.86
12.62	12.25	12.83
12.99	12.62	12.25
13.65	12.99	12.62
13.93	13.65	12.99
13.55	13.93	13.65
13.8	13.55	13.93
13.43	13.8	13.55
14.24	13.43	13.8
13.65	14.24	13.43
14.26	13.65	14.24
13.02	14.26	13.65
13.9	13.02	14.26
13	13.9	13.02
13.64	13	13.9
12.49	13.64	13
12.58	12.49	13.64
12.93	12.58	12.49
12.44	12.93	12.58
13.31	12.44	12.93
12.46	13.31	12.44
12.1	12.46	13.31
12.13	12.1	12.46
13.02	12.13	12.1
11.58	13.02	12.13
12.72	11.58	13.02
12.63	12.72	11.58
13.5	12.63	12.72
16.29	13.5	12.63
18.13	16.29	13.5
17.48	18.13	16.29
15.52	17.48	18.13
15.28	15.52	17.48
15.33	15.28	15.52
14.68	15.33	15.28
14.65	14.68	15.33
13.54	14.65	14.68
13.57	13.54	14.65
13.95	13.57	13.54
13.8	13.95	13.57
13.38	13.8	13.95
12.97	13.38	13.8
13.22	12.97	13.38
12.44	13.22	12.97
13	12.44	13.22
13.37	13	12.44
12.89	13.37	13
12.79	12.89	13.37
12.75	12.79	12.89
14.19	12.75	12.79
16	14.19	12.75
19.48	16	14.19
20.02	19.48	16
20.17	20.02	19.48
21.25	20.17	20.02
18.52	21.25	20.17
17.21	18.52	21.25
16.04	17.21	18.52
14.6	16.04	17.21
15.26	14.6	16.04
13.5	15.26	14.6
13.75	13.5	15.26
13.99	13.75	13.5
13.35	13.99	13.75
13.33	13.35	13.99
13.46	13.33	13.35
14.21	13.46	13.33
14.2	14.21	13.46
13.31	14.2	14.21
13.53	13.31	14.2
13.4	13.53	13.31
13.29	13.4	13.53
15.02	13.29	13.4
17.85	15.02	13.29
21.65	17.85	15.02
25.73	21.65	17.85
24.25	25.73	21.65
21.08	24.25	25.73
19.57	21.08	24.25
17.46	19.57	21.08
17.37	17.46	19.57
16.68	17.37	17.46
17.07	16.68	17.37
16.55	17.07	16.68
16.67	16.55	17.07
16.54	16.67	16.55
15.34	16.54	16.67
16.28	15.34	16.54
14.78	16.28	15.34
14.52	14.78	16.28
14.35	14.52	14.78
12.73	14.35	14.52
12.75	12.73	14.35
13.7	12.75	12.73
14.66	13.7	12.75
14.84	14.66	13.7
20.28	14.84	14.66
22.16	20.28	14.84
25.07	22.16	20.28
26.03	25.07	22.16
22.71	26.03	25.07
21.66	22.71	26.03
20.1	21.66	22.71
17.75	20.1	21.66
15.8	17.75	20.1
14.85	15.8	17.75
14.82	14.85	15.8
14.9	14.82	14.85
15.57	14.9	14.82
15.59	15.57	14.9
15.2	15.59	15.57
14.85	15.2	15.59
15.59	14.85	15.2
14.81	15.59	14.85
14.95	14.81	15.59
14.57	14.95	14.81
15.03	14.57	14.95
14.84	15.03	14.57
15.35	14.84	15.03
14.72	15.35	14.84
17.67	14.72	15.35
17.64	17.67	14.72
20.29	17.64	17.67
23.04	20.29	17.64
22.27	23.04	20.29
21.21	22.27	23.04
19.9	21.21	22.27
19.28	19.9	21.21
19.57	19.28	19.9
18.87	19.57	19.28
18.77	18.87	19.57
19.64	18.77	18.87
20.03	19.64	18.77
18.03	20.03	19.64
17.71	18.03	20.03
18.05	17.71	18.03
17.31	18.05	17.71
18.09	17.31	18.05
17.28	18.09	17.31
16.14	17.28	18.09
17.53	16.14	17.28
21.3	17.53	16.14
21.67	21.3	17.53
27.63	21.67	21.3
29.25	27.63	21.67
28.62	29.25	27.63
26.45	28.62	29.25
22.2	26.45	28.62
19.9	22.2	26.45
18.98	19.9	22.2
17.78	18.98	19.9
16.96	17.78	18.98
16.23	16.96	17.78
15.4	16.23	16.96
15.08	15.4	16.23
16.09	15.08	15.4
16.46	16.09	15.08
16.92	16.46	16.09
16.26	16.92	16.46
16.66	16.26	16.92
14.88	16.66	16.26
14.94	14.88	16.66
16.61	14.94	14.88
16.45	16.61	14.94
15.68	16.45	16.61
16.85	15.68	16.45
17.84	16.85	15.68
20.42	17.84	16.85
25.57	20.42	17.84
19.23	25.57	20.42
18.5	19.23	25.57
18.26	18.5	19.23
18.4	18.26	18.5
19.76	18.4	18.26
20.16	19.76	18.4
18.8	20.16	19.76
17.84	18.8	20.16
18.32	17.84	18.8
18.16	18.32	17.84
19.4	18.16	18.32
19.39	19.4	18.16
18.74	19.39	19.4
19	18.74	19.39
20.33	19	18.74
24.52	20.33	19
23.25	24.52	20.33
21.02	23.25	24.52
19.8	21.02	23.25
18.46	19.8	21.02
17.83	18.46	19.8
18.34	17.83	18.46
17.19	18.34	17.83
16.84	17.19	18.34
16.68	16.84	17.19
16.55	16.68	16.84
16.26	16.55	16.68
15.01	16.26	16.55
14.36	15.01	16.26
12.59	14.36	15.01
12.64	12.59	14.36
13.85	12.64	12.59
13.8	13.85	12.64
13.46	13.8	13.85
13.74	13.46	13.8
14.94	13.74	13.46
17.45	14.94	13.74
16.49	17.45	14.94
16.29	16.49	17.45
16.71	16.29	16.49
15.09	16.71	16.29
15.44	15.09	16.71
15.3	15.44	15.09
15.56	15.3	15.44
15.42	15.56	15.3
15.23	15.42	15.56
14.43	15.23	15.42
14.14	14.43	15.23
13.83	14.14	14.43
14.24	13.83	14.14
14.6	14.24	13.83
14.52	14.6	14.24
13.7	14.52	14.6
13.69	13.7	14.52
12.84	13.69	13.7
13.19	12.84	13.69
12.23	13.19	12.84
15.43	12.23	13.19
19.07	15.43	12.23
21.95	19.07	15.43
23.18	21.95	19.07
23.67	23.18	21.95
22.56	23.67	23.18
19.98	22.56	23.67
16.53	19.98	22.56
14.63	16.53	19.98
14.06	14.63	16.53
14.07	14.06	14.63
13.62	14.07	14.06
12.74	13.62	14.07
12.59	12.74	13.62
12.38	12.59	12.74
11.33	12.38	12.59
10.32	11.33	12.38
10.2	10.32	11.33
10.17	10.2	10.32
9.24	10.17	10.2
8.96	9.24	10.17
11.79	8.96	9.24
14.98	11.79	8.96
20.79	14.98	11.79
20.97	20.79	14.98
24.85	20.97	20.79
24.22	24.85	20.97
27.09	24.22	24.85
25.54	27.09	24.22
22.29	25.54	27.09
18.03	22.29	25.54
16.11	18.03	22.29
16.14	16.11	18.03
16.82	16.14	16.11
17.44	16.82	16.14
16.71	17.44	16.82
17.3	16.71	17.44
15.4	17.3	16.71
14.18	15.4	17.3
14.24	14.18	15.4
13.66	14.24	14.18
13.95	13.66	14.24
12.74	13.95	13.66
12.72	12.74	13.95
13.11	12.72	12.74
12.68	13.11	12.72
12.18	12.68	13.11
15.16	12.18	12.68
15	15.16	12.18
19.5	15	15.16
22.56	19.5	15
28.95	22.56	19.5
23.47	28.95	22.56
20.07	23.47	28.95
17.59	20.07	23.47
17.59	17.59	20.07
17.19	17.59	17.59
16.48	17.19	17.59
15.88	16.48	17.19
16.03	15.88	16.48
15.02	16.03	15.88
14.8	15.02	16.03
15.22	14.8	15.02
14.5	15.22	14.8
14.86	14.5	15.22
13.96	14.86	14.5
16.2	13.96	14.86
17.19	16.2	13.96
21.78	17.19	16.2
32.1	21.78	17.19
25.8	32.1	21.78
26.7	25.8	32.1
29.83	26.7	25.8
30	29.83	26.7
27.87	30	29.83
26.24	27.87	30
21.88	26.24	27.87
19.01	21.88	26.24
18.63	19.01	21.88
18.73	18.63	19.01
17.59	18.73	18.63
17.15	17.59	18.73
17.58	17.15	17.59
16.32	17.58	17.15
15.33	16.32	17.58
16.8	15.33	16.32
17.75	16.8	15.33
17.18	17.75	16.8
17.46	17.18	17.75
17.58	17.46	17.18
17.75	17.58	17.46
18.16	17.75	17.58
22.24	18.16	17.75
25.16	22.24	18.16
23.37	25.16	22.24
23.18	23.37	25.16
22.92	23.18	23.37
21.72	22.92	23.18
21.96	21.72	22.92
20.89	21.96	21.72
21.57	20.89	21.96
20.44	21.57	20.89
21.29	20.44	21.57
21.13	21.29	20.44
21.35	21.13	21.29
20.82	21.35	21.13
20.43	20.82	21.35
20.84	20.43	20.82
20.02	20.84	20.43
19.62	20.02	20.84
20.42	19.62	20.02
19.76	20.42	19.62
19.72	19.76	20.42
19.48	19.72	19.76
20.16	19.48	19.72
21.3	20.16	19.48
24.91	21.3	20.16
34.25	24.91	21.3
38.23	34.25	24.91
36.19	38.23	34.25
34.3	36.19	38.23
26.41	34.3	36.19
24.58	26.41	34.3
24.34	24.58	26.41
23.96	24.34	24.58
22.22	23.96	24.34
22.31	22.22	23.96
21.17	22.31	22.22
21.73	21.17	22.31
21.88	21.73	21.17
21.39	21.88	21.73
20.63	21.39	21.88
18.97	20.63	21.39
19.73	18.97	20.63
19.16	19.73	18.97
19.62	19.16	19.73
19.8	19.62	19.16
24.26	19.8	19.62
24.6	24.26	19.8
27.31	24.6	24.26
25.32	27.31	24.6
26.08	25.32	27.31
25.64	26.08	25.32
24.05	25.64	26.08
23.14	24.05	25.64
22.5	23.14	24.05
22.22	22.5	23.14
21.56	22.22	22.5
21.42	21.56	22.22
20.65	21.42	21.56
21.73	20.65	21.42
21.52	21.73	20.65
21.11	21.52	21.73
20.35	21.11	21.52
20.16	20.35	21.11
21.4	20.16	20.35
20.74	21.4	20.16
21.19	20.74	21.4
26.05	21.19	20.74
29.91	26.05	21.19
36.57	29.91	26.05
35.3	36.57	29.91
34.17	35.3	36.57
28.73	34.17	35.3
25.51	28.73	34.17
25.25	25.51	28.73
24.71	25.25	25.51
23.97	24.71	25.25
24.59	23.97	24.71
23.84	24.59	23.97
24.28	23.84	24.59
23.35	24.28	23.84
22.97	23.35	24.28
23.32	22.97	23.35
23.14	23.32	22.97
21.53	23.14	23.32
21.46	21.53	23.14
21.88	21.46	21.53
22.12	21.88	21.46
21.62	22.12	21.88
24.08	21.62	22.12
24.2	24.08	21.62
21.51	24.2	24.08
21.31	21.51	24.2
22.06	21.31	21.51
20.99	22.06	21.31
21.21	20.99	22.06
20.53	21.21	20.99
20.84	20.53	21.21
19.97	20.84	20.53
19.16	19.97	20.84
19.25	19.16	19.97
19.69	19.25	19.16
18.79	19.69	19.25
18.69	18.79	19.69
17.85	18.69	18.79
18.7	17.85	18.69
18.79	18.7	17.85
22.41	18.79	18.7
24.91	22.41	18.79
20.97	24.91	22.41
19.21	20.97	24.91
20.27	19.21	20.97
20.14	20.27	19.21
19.92	20.14	20.27
20.36	19.92	20.14
20.35	20.36	19.92
19.95	20.35	20.36
21.23	19.95	20.35
21.74	21.23	19.95
19.59	21.74	21.23
20.24	19.59	21.74
19.7	20.24	19.59
19.82	19.7	20.24
20.74	19.82	19.7
28.09	20.74	19.82
22.92	28.09	20.74
23.97	22.92	28.09
24.45	23.97	22.92
22.15	24.45	23.97
17.52	22.15	24.45
18.26	17.52	22.15
18.82	18.26	17.52
21.1	18.82	18.26
20.03	21.1	18.82
16.78	20.03	21.1
16.05	16.78	20.03
15.06	16.05	16.78
15.31	15.06	16.05
14.2	15.31	15.06
24.31	14.2	15.31
20.42	24.31	14.2
19.34	20.42	24.31
17.75	19.34	20.42
26	17.75	19.34
28.61	26	17.75
29.61	28.61	26
33.14	29.61	28.61
24.74	33.14	29.61
22.22	24.74	33.14
28.21	22.22	24.74
39.81	28.21	22.22
34.74	39.81	28.21
29.51	34.74	39.81
27.17	29.51	34.74
32.07	27.17	29.51
31.33	32.07	27.17
29.76	31.33	32.07
28.56	29.76	31.33
33.66	28.56	29.76
39.04	33.66	28.56
33.75	39.04	33.66
31.94	33.75	39.04
28.05	31.94	33.75
32.37	28.05	31.94
35.65	32.37	28.05
38.18	35.65	32.37
31.01	38.18	35.65
27.67	31.01	38.18
26.4	27.67	31.01
29.36	26.4	27.67
32.83	29.36	26.4
38.24	32.83	29.36
49.06	38.24	32.83
38.8	49.06	38.24
31.28	38.8	49.06
36.93	31.28	38.8
32.9	36.93	31.28
35.35	32.9	36.93
40.86	35.35	32.9
41.36	40.86	35.35
29.79	41.36	40.86
32.31	29.79	41.36
31.2	32.31	29.79
31.24	31.2	32.31
37.93	31.24	31.2
30.24	37.93	31.24
30.92	30.24	37.93
29.63	30.92	30.24
27.39	29.63	30.92
28.45	27.39	29.63
27.4	28.45	27.39
29.99	27.4	28.45
27.77	29.99	27.4
29.29	27.77	29.99
29.44	29.29	27.77
29.61	29.44	29.29
31.38	29.61	29.44
30.79	31.38	29.61
31.3	30.79	31.38
28.65	31.3	30.79
27.66	28.65	31.3
31.31	27.66	28.65
31.71	31.31	27.66
34.57	31.71	31.31
33.5	34.57	31.71
32.05	33.5	34.57
31.16	32.05	33.5
33.89	31.16	32.05
35.59	33.89	31.16
41.66	35.59	33.89
40.55	41.66	35.59
39.31	40.55	41.66
38.29	39.31	40.55
37.31	38.29	39.31
35.84	37.31	38.29
34.95	35.84	37.31
35.1	34.95	35.84
34.21	35.1	34.95
34.03	34.21	35.1
33.48	34.03	34.21
33.37	33.48	34.03
33.25	33.37	33.48
32.56	33.25	33.37
32.58	32.56	33.25
32.35	32.58	32.56
31.92	32.35	32.58
32.63	31.92	32.35
32.3	32.63	31.92
32.9	32.3	32.63
32.53	32.9	32.3
35.11	32.53	32.9
39.12	35.11	32.53
39.15	39.12	35.11
43.92	39.15	39.12
40.64	43.92	39.15
35.99	40.64	43.92
34.5	35.99	40.64
34.35	34.5	35.99
33.78	34.35	34.5
33.72	33.78	34.35
32.7	33.72	33.78
33.02	32.7	33.72
32.98	33.02	32.7
32.57	32.98	33.02
32.74	32.57	32.98
32.23	32.74	32.57
32.2	32.23	32.74
32.36	32.2	32.23
32.49	32.36	32.2
32.53	32.49	32.36
34.46	32.53	32.49
36.08	34.46	32.53
40.2	36.08	34.46
49.43	40.2	36.08
51.42	49.43	40.2
42.78	51.42	49.43
36.33	42.78	51.42
35.32	36.33	42.78
34.33	35.32	36.33
33.05	34.33	35.32
33.14	33.05	34.33
32.83	33.14	33.05
32.44	32.83	33.14
32.02	32.44	32.83
33.34	32.02	32.44
31.93	33.34	32.02
31.73	31.93	33.34
31.55	31.73	31.93
31.21	31.55	31.73
33.72	31.21	31.55
38.12	33.72	31.21
38.3	38.12	33.72
41.66	38.3	38.12
42.8	41.66	38.3
46.77	42.8	41.66
44.49	46.77	42.8
48.26	44.49	46.77
44.05	48.26	44.49
35.97	44.05	48.26
36.12	35.97	44.05
35.27	36.12	35.97
34.77	35.27	36.12
33.82	34.77	35.27
34	33.82	34.77
33.43	34	33.82
33.22	33.43	34
33.25	33.22	33.43
33.17	33.25	33.22
32.5	33.17	33.25
31.84	32.5	33.17
32.74	31.84	32.5
32.44	32.74	31.84
39.38	32.44	32.74
41.13	39.38	32.44
41.9	41.13	39.38
40.78	41.9	41.13
44.55	40.78	41.9
39.96	44.55	40.78
35.33	39.96	44.55
35.6	35.33	39.96
35.08	35.6	35.33
34.85	35.08	35.6
34.32	34.85	35.08
33.87	34.32	34.85
33.46	33.87	34.32
33.29	33.46	33.87
32.46	33.29	33.46
33.02	32.46	33.29
32.28	33.02	32.46
32.11	32.28	33.02
32.1	32.11	32.28
31.9	32.1	32.11
34.56	31.9	32.1
36.99	34.56	31.9
40.4	36.99	34.56
42.97	40.4	36.99
48.06	42.97	40.4
51.91	48.06	42.97
48.71	51.91	48.06
41.65	48.71	51.91
37.43	41.65	48.71
35.83	37.43	41.65
36.09	35.83	37.43
35.97	36.09	35.83
35.3	35.97	36.09
34.65	35.3	35.97
34.99	34.65	35.3
34.11	34.99	34.65
34.12	34.11	34.99
33.55	34.12	34.11
32.81	33.55	34.12
33.16	32.81	33.55
34.72	33.16	32.81
39.12	34.72	33.16
42.94	39.12	34.72
45.89	42.94	39.12
46.64	45.89	42.94
51.71	46.64	45.89
52.13	51.71	46.64
47.78	52.13	51.71
42.83	47.78	52.13
39.21	42.83	47.78
37.97	39.21	42.83
37.54	37.97	39.21
36.9	37.54	37.97
36.82	36.9	37.54
35.39	36.82	36.9
35.39	35.39	36.82
34.9	35.39	35.39
34.16	34.9	35.39
33.63	34.16	34.9
33.33	33.63	34.16
33.22	33.33	33.63
34.05	33.22	33.33
40.47	34.05	33.22
41.65	40.47	34.05
40.18	41.65	40.47
40.78	40.18	41.65
43.17	40.78	40.18
36.74	43.17	40.78
44.78	36.74	43.17
37.26	44.78	36.74
37.12	37.26	44.78
35.96	37.12	37.26
35.2	35.96	37.12
35.79	35.2	35.96
35.15	35.79	35.2
34.91	35.15	35.79
34.79	34.91	35.15
34.49	34.79	34.91
34.04	34.49	34.79
33.86	34.04	34.49
32.99	33.86	34.04
32.91	32.99	33.86
33.79	32.91	32.99
33.8	33.79	32.91
32.98	33.8	33.79
33.09	32.98	33.8
36.25	33.09	32.98
36.3	36.25	33.09
35.34	36.3	36.25
34.4	35.34	36.3
34.56	34.4	35.34
34.05	34.56	34.4
32.87	34.05	34.56
32.36	32.87	34.05
33.09	32.36	32.87
32.98	33.09	32.36
32.5	32.98	33.09
31.93	32.5	32.98
31.37	31.93	32.5
31.02	31.37	31.93
32.91	31.02	31.37
37.23	32.91	31.02
39.44	37.23	32.91
41.2	39.44	37.23
42.76	41.2	39.44
49.13	42.76	41.2
37.47	49.13	42.76
37.1	37.47	49.13
34.49	37.1	37.47
34.12	34.49	37.1
34.21	34.12	34.49
33.12	34.21	34.12
32.64	33.12	34.21
32.83	32.64	33.12
32.31	32.83	32.64
31.52	32.31	32.83
31.77	31.52	32.31
32.08	31.77	31.52
32.9	32.08	31.77
38.78	32.9	32.08
39.67	38.78	32.9
41.52	39.67	38.78
33.96	41.52	39.67
31.28	33.96	41.52
35.23	31.28	33.96
35.6	35.23	31.28
42.12	35.6	35.23
31.4	42.12	35.6
39.28	31.4	42.12
35.71	39.28	31.4
38.65	35.71	39.28
39.66	38.65	35.71
37	39.66	38.65
32.24	37	39.66
34.09	32.24	37
37.18	34.09	32.24
40.76	37.18	34.09
43.01	40.76	37.18
29.89	43.01	40.76
30.22	29.89	43.01
34.45	30.22	29.89
37.01	34.45	30.22
34.82	37.01	34.45
30.66	34.82	37.01
30.51	30.66	34.82
30.88	30.51	30.66
30.81	30.88	30.51
29.21	30.81	30.88
29.24	29.21	30.81
28.93	29.24	29.21
29.49	28.93	29.24
28.43	29.49	28.93
28.35	28.43	29.49
29.12	28.35	28.43
28.76	29.12	28.35
31.29	28.76	29.12
30.75	31.29	28.76
33.72	30.75	31.29
33.4	33.72	30.75
40.12	33.4	33.72
44.86	40.12	33.4
39.87	44.86	40.12
36.49	39.87	44.86
33.75	36.49	39.87
32.92	33.75	36.49
32.88	32.92	33.75
32.49	32.88	32.92
31.07	32.49	32.88
31.3	31.07	32.49
30.73	31.3	31.07
30.36	30.73	31.3
30.71	30.36	30.73
29.57	30.71	30.36
29.39	29.57	30.71
29.79	29.39	29.57
29.15	29.79	29.39
31.94	29.15	29.79
36.34	31.94	29.15
38.48	36.34	31.94
42.88	38.48	36.34
44.01	42.88	38.48
45.17	44.01	42.88
42.93	45.17	44.01
41.97	42.93	45.17
43.36	41.97	42.93
38.54	43.36	41.97
33.79	38.54	43.36
33.5	33.79	38.54
33.46	33.5	33.79
33.84	33.46	33.5
33.43	33.84	33.46
33.27	33.43	33.84
32.41	33.27	33.43
31.73	32.41	33.27
31.77	31.73	32.41
31.1	31.77	31.73
31.68	31.1	31.77
34.09	31.68	31.1
34.66	34.09	31.68
40.2	34.66	34.09
42.91	40.2	34.66
42.53	42.91	40.2
37.51	42.53	42.91
37.1	37.51	42.53
35.51	37.1	37.51
34.38	35.51	37.1
34.02	34.38	35.51
34.46	34.02	34.38
33.58	34.46	34.02
34.28	33.58	34.46
33.68	34.28	33.58
33.28	33.68	34.28
32.8	33.28	33.68
32.95	32.8	33.28
32.33	32.95	32.8
32.61	32.33	32.95
32.73	32.61	32.33
32.95	32.73	32.61
41.16	32.95	32.73
43.13	41.16	32.95
52.46	43.13	41.16
40.68	52.46	43.13
36.83	40.68	52.46
36.24	36.83	40.68
32.94	36.24	36.83
32.16	32.94	36.24
31.76	32.16	32.94
32.45	31.76	32.16
32.11	32.45	31.76
31.88	32.11	32.45
31.76	31.88	32.11
31.26	31.76	31.88
31.68	31.26	31.76
31.07	31.68	31.26
30.41	31.07	31.68
30.51	30.41	31.07
30.42	30.51	30.41
30.45	30.42	30.51
32.54	30.45	30.42
34.44	32.54	30.45
37.9	34.44	32.54
40.51	37.9	34.44
42.99	40.51	37.9
35.61	42.99	40.51
35.23	35.61	42.99
35.26	35.23	35.61
33.91	35.26	35.23
33.57	33.91	35.26
33.28	33.57	33.91
33.58	33.28	33.57
32.8	33.58	33.28
32.31	32.8	33.58
32.6	32.31	32.8
31.93	32.6	32.31
31.58	31.93	32.6
31.29	31.58	31.93
31.4	31.29	31.58
31.86	31.4	31.29
33.47	31.86	31.4
34.96	33.47	31.86
37.88	34.96	33.47
42.17	37.88	34.96
48.77	42.17	37.88
39	48.77	42.17
36.64	39	48.77
35.85	36.64	39
34.3	35.85	36.64
34.65	34.3	35.85
34.21	34.65	34.3
33.94	34.21	34.65
33.46	33.94	34.21
33.79	33.46	33.94
32.72	33.79	33.46
32.24	32.72	33.79
32.57	32.24	32.72
32.08	32.57	32.24
32.25	32.08	32.57
32.66	32.25	32.08
33.68	32.66	32.25
37.94	33.68	32.66
41.55	37.94	33.68
44.3	41.55	37.94
48.42	44.3	41.55
41.16	48.42	44.3
37.81	41.16	48.42
37.35	37.81	41.16
36.69	37.35	37.81
35.33	36.69	37.35
35.66	35.33	36.69
34.42	35.66	35.33
34.1	34.42	35.66
34.29	34.1	34.42
33.96	34.29	34.1
33.27	33.96	34.29
33.43	33.27	33.96
32.57	33.43	33.27
32.26	32.57	33.43
32.62	32.26	32.57
32.96	32.62	32.26
32.83	32.96	32.62
33.13	32.83	32.96
36	33.13	32.83
39.09	36	33.13
42.08	39.09	36
50.97	42.08	39.09
36.92	50.97	42.08
37.55	36.92	50.97
36.53	37.55	36.92
36.13	36.53	37.55
35.52	36.13	36.53
34.81	35.52	36.13
35.27	34.81	35.52
34.78	35.27	34.81
34.41	34.78	35.27
33.82	34.41	34.78
33.95	33.82	34.41
32.83	33.95	33.82
33.01	32.83	33.95
33.05	33.01	32.83
34.03	33.05	33.01
34.19	34.03	33.05
37.6	34.19	34.03
41.97	37.6	34.19
46.12	41.97	37.6
42.96	46.12	41.97
45.19	42.96	46.12
39.35	45.19	42.96
40.98	39.35	45.19
35.87	40.98	39.35
35.39	35.87	40.98
34.03	35.39	35.87
34.44	34.03	35.39
33.88	34.44	34.03
33.36	33.88	34.44
32.83	33.36	33.88
33.13	32.83	33.36
32.38	33.13	32.83
32.13	32.38	33.13
31.92	32.13	32.38
35.03	31.92	32.13
37.71	35.03	31.92
40.75	37.71	35.03
41.1	40.75	37.71
43.55	41.1	40.75
44.07	43.55	41.1
49.89	44.07	43.55
49.59	49.89	44.07
41.37	49.59	49.89
34.95	41.37	49.59
34.15	34.95	41.37
34.93	34.15	34.95
34.23	34.93	34.15
33.28	34.23	34.93
33.32	33.28	34.23
33.05	33.32	33.28
32.92	33.05	33.32
32.38	32.92	33.05
32.09	32.38	32.92
31.99	32.09	32.38
34.96	31.99	32.09
36.15	34.96	31.99
37.72	36.15	34.96
41.6	37.72	36.15
38.68	41.6	37.72
45.05	38.68	41.6
48.7	45.05	38.68
50.95	48.7	45.05
46.91	50.95	48.7
40.05	46.91	50.95
36.21	40.05	46.91
35.79	36.21	40.05
35.22	35.79	36.21
35.12	35.22	35.79
34.91	35.12	35.22
34.34	34.91	35.12
33.74	34.34	34.91
33.74	33.74	34.34
33.41	33.74	33.74
32.85	33.41	33.74
32.64	32.85	33.41
32.02	32.64	32.85
34.46	32.02	32.64
33.1	34.46	32.02
39.18	33.1	34.46
43.03	39.18	33.1
42.11	43.03	39.18
51.37	42.11	43.03
50.95	51.37	42.11
36.56	50.95	51.37
35.85	36.56	50.95
35.58	35.85	36.56
35.12	35.58	35.85
34.32	35.12	35.58
34.42	34.32	35.12
34.18	34.42	34.32
32.97	34.18	34.42
32.77	32.97	34.18
32.36	32.77	32.97
32.11	32.36	32.77
31.84	32.11	32.36
35.88	31.84	32.11
37.06	35.88	31.84
40.6	37.06	35.88
43	40.6	37.06
43.51	43	40.6
44.49	43.51	43
51.79	44.49	43.51
37.59	51.79	44.49
36.28	37.59	51.79
36.1	36.28	37.59
36.1	36.1	36.28
36.11	36.1	36.1
35.27	36.11	36.1
34.78	35.27	36.11
34.95	34.78	35.27
34.29	34.95	34.78
33.8	34.29	34.95
33.04	33.8	34.29
32.34	33.04	33.8
35.38	32.34	33.04
36.3	35.38	32.34
35.93	36.3	35.38
38.25	35.93	36.3
43.71	38.25	35.93
42.9	43.71	38.25
49.53	42.9	43.71
48.66	49.53	42.9
47.41	48.66	49.53
42.16	47.41	48.66
36.01	42.16	47.41
36.17	36.01	42.16
35.29	36.17	36.01
35.18	35.29	36.17
34.85	35.18	35.29
34.47	34.85	35.18
34.29	34.47	34.85
33.69	34.29	34.47
33.62	33.69	34.29
32.83	33.62	33.69
32.42	32.83	33.62
32.61	32.42	32.83
34.9	32.61	32.42
37.38	34.9	32.61
39.1	37.38	34.9
42.75	39.1	37.38
46.01	42.75	39.1
50.72	46.01	42.75
36.22	50.72	46.01
35.99	36.22	50.72
34.38	35.99	36.22
33.97	34.38	35.99
33.48	33.97	34.38
34.16	33.48	33.97
39.09	34.16	33.48
41.83	39.09	34.16
46.34	41.83	39.09
53.56	46.34	41.83
44.45	53.56	46.34
37.79	44.45	53.56
37.37	37.79	44.45
36.44	37.37	37.79
[truncated: 1,906 more rows]
