# Supplementary material for: Substation equipment temperature prediction based on multivariate information fusion and deep learning network
Source: PeerJ Comput Sci. 2022 Dec 12;8:e1172. doi: 10.7717/peerj-cs.1172 (PMC10280280; doi:10.7717/peerj-cs.1172)
Supplement: Supplemental Information 1 [file peerj-cs-08-1172-s001.zip › data and code/WaveNN/dataBT.txt]

30.24
27.81
28.13
24.91
26.4
25.6
24.91
23.54
23.45
24.84
12.21
12.62
13.34
12.52
12.49
13.49
13.48
14.02
14.38
13.52
15.12
15.27
14.45
15.04
14.46
16.13
16
16.86
19.1
19.84
22.68
20.48
20.45
18.54
19.62
18.72
18.44
17.77
17.68
19.01
19.06
18.89
17.38
14.28
16.36
16.98
16.36
16.1
15.75
16.68
17.27
18.51
19.1
20.5
20.81
21.1
20.99
21.03
21.12
21.85
21.35
21.36
21.26
21.34
20.69
20.39
19.75
19.61
18.47
18.94
17.8
19.17
19.38
19.48
20.56
21.14
23.23
23.71
23.12
23.14
23.09
23.03
22.04
19.91
19.58
20.65
19.51
19.81
18.84
17.83
17.51
17.12
16.6
15.8
16.69
22.24
24.59
22.69
24.63
24.72
24.19
24.27
24.09
22.49
21.43
21.91
20.32
20.49
19.49
18.69
18.43
17.83
16.99
15.75
16.12
15.74
21.98
22.15
21.98
26.26
27.62
24.86
23.95
23.63
23.77
22.6
22.28
23.71
21.66
23.42
23.06
23.8
22.7
23.39
23.62
23.21
24.03
25.55
26.26
25.73
25.98
25.79
24.56
23.45
22.49
22.64
22.96
23.12
23.1
22.98
23.95
25.4
24.31
24.14
24
23.73
23.32
22.5
23.73
24.05
27.83
25.32
24.69
26
27.52
27.2
27.56
26.61
24.39
23.56
23.3
23.38
21.77
21.93
21.64
20.79
20.98
20.11
18.66
18.47
18.97
18.05
22.27
22.45
22.12
15.64
14.68
13.92
12.48
12.23
12.89
12.76
12.69
11.9
11.52
9.87
9.01
9.16
8
8.45
7.89
8.33
7.4
9.25
-2.17
1.11
1.3
3.51
3.48
4.76
5.23
4.57
2.39
0.81
1.75
1.04
0.17
-0.67
-0.08
-0.07
-1.47
-0.79
-1.59
-1.55
-2.29
-1.89
-2.51
-0.57
2.62
3.51
5.81
7.38
7.38
9.66
8.69
7.91
6.7
5.91
4.65
3
2.66
2.9
3.46
1.97
1.96
1.97
0.73
0.58
-1.73
-0.16
-1.18
1.62
4.31
11.64
14.6
10.55
10.49
11.57
10.31
9.6
6.82
6.03
9.03
7.72
7.62
7.62
6.2
6.86
6.94
5.73
6.94
5.86
5.92
6.4
5.27
5.76
7.31
9.36
11.22
10.44
11.43
10.92
8.25
9.64
7.95
8.29
7.21
6.21
5.81
5.33
3.69
3.9
2.8
3.02
3.4
2.59
2.25
1.5
4.68
11.53
11.75
12.68
13.1
13.67
14.53
17.21
13.34
11.26
8.18
8.42
8.03
6.53
5.84
5.56
5.1
4.68
4.74
4.08
3.71
3.21
2.77
1.5
5.01
10.65
18.43
20.24
18.3
16.67
20.61
20.01
18.54
14.72
12.75
11.35
10.99
10.34
8.97
8.69
7.62
7.73
7.2
6.49
5.72
5.96
5.29
13.27
21.59
19.74
21.06
12.39
8
8.45
4.23
15.7
10.74
15.2
9.5
9.75
10.55
11.33
11.54
11.72
11.3
11.23
11.26
10.79
12.66
12.35
13.14
13.07
14.85
14.86
14.13
15.11
15.15
16.12
14.94
15.14
14.98
15.03
16.45
14.32
14.66
15.05
14.69
15.65
14.92
15.8
14.79
14.89
14.6
17.34
17.62
17.68
16.18
16.27
18.49
17.93
19.44
18.65
18.86
18.96
19.05
19.9
20.43
20.18
19.61
18
18.35
18.09
18.25
17.5
18.19
17.85
18.75
19.48
19.31
20.72
21.08
22.6
23.01
20.82
20.67
20.06
19.12
19.05
18.77
18.33
18.15
18.09
18.16
17.57
17.66
18.04
17.34
17.56
16.13
15.96
16.28
16.34
14.8
19.51
22.76
21.21
22.11
21.42
20.84
18.81
16.67
14.92
15.24
15.78
15.58
13.12
12.41
12.77
13.07
11.71
13.81
12.51
12.61
12.38
12.64
12.5
15.64
15.68
16.55
15.55
15.84
15.39
15.34
15.14
14.8
14.59
14.6
13.78
14.22
13.56
14.99
14.73
15.55
14.94
14.68
14.15
13.18
14.26
14.78
14.15
16.39
20.27
21.45
24.28
23.17
20.34
19.71
17.99
17
17.29
16.62
17.17
16.37
16.14
16.55
16.26
15.62
15.67
16.37
15.39
15.43
15.26
15.05
15.49
15.92
16.94
16.75
15.81
15.44
15.42
14.54
14.97
15.17
14.41
13.47
14.37
13.96
13.52
13.79
13.39
13.05
13.08
13.1
12.56
12.93
12.91
13.76
15.66
18.76
21.73
20.82
18.19
17.16
15.37
14.45
13.92
13.32
13.69
13.02
13.15
13.17
12.25
11.97
11.97
12.02
12.24
11.28
11.18
11.23
11.65
13.65
19.61
18.74
17.42
19.8
17.95
15.8
14.34
13.78
13.56
12.4
12.79
11.62
10.86
10.8
10.37
9.15
8.81
8.33
8.02
7.5
6.36
16.22
13.99
13.21
12.1
12.05
11.43
12.81
13.21
12.4
13.14
12.58
10.94
10.22
10.25
10.34
11.14
11.08
12.13
12.62
15.33
19.92
20.42
20.88
21.24
20.55
18.81
16.01
14.91
14.34
13.89
12.87
13.25
12.03
12.86
11.56
11.1
11.38
10.76
11.1
10.53
11.7
14.92
16.39
20.94
19.09
20.98
19.6
16.12
16.11
15.23
14.27
13.19
13.65
12.72
12.84
13.33
13.58
13.09
12.47
14.19
13.26
12.76
14.66
14.86
17.12
19.19
22.01
22.27
24.24
26.1
26.92
23.49
20.1
19.6
18.87
18.16
17.98
17.82
17.68
17.18
16.86
16.25
16.22
16.21
15.55
15.38
15.58
15.06
18.09
20.94
23.67
24.38
23.83
23.7
22.58
19.37
18.38
16.95
17.24
17.3
16.94
17.31
17.74
16.89
17.32
16.51
16.97
15.76
15.09
15.75
15.42
19.19
22.2
23.31
26.17
26.09
26.24
22.89
21.75
19.57
18.43
18.75
19.07
18.82
18.14
18.55
18.81
18.48
18.38
18.7
17.65
17.35
16.67
15.73
15.85
15.49
15.79
15.69
15.39
15.68
14.69
13.91
13.7
12.28
12.49
12.45
11.61
11.2
11.54
11.33
11.01
10.87
10.76
10.52
10.48
9.72
9.92
9.45
10.09
10.89
11.69
15.42
13.67
15.86
16.05
14.24
13.53
12.32
11.95
10.96
11.4
11.16
11.77
11.59
12.09
12
11.05
12.16
11.62
13.28
11.57
11.6
11.92
11.57
11.06
9.98
11.05
11.44
11.42
11.01
11.01
11.47
10.58
11.07
10.94
10.81
11.53
11.34
11.08
11.63
11.29
11.52
23.42
20.28
18.67
18.36
17.7
16.83
16.55
15.65
22.53
19.96
18.78
16.81
16.78
17.29
16.01
15.11
15.09
14.92
14.23
15.46
14.99
14.24
13.39
14.13
13.05
13.1
14.01
13.89
13.41
13
13.52
12.84
12.57
11.99
10.83
11.31
14.06
12.92
12.04
13.23
14.03
15.44
19.81
30.1
19.82
19.28
20.81
27.91
17.25
10.95
12.51
11.97
11.97
11.58
12.37
12.33
13.21
14.09
14.07
15.94
16.31
13.12
11.01
10.2
10.77
11.35
10.37
8.85
9.87
9.42
10.17
9.07
9.56
9.39
10.34
10.51
11.57
16.16
18.63
20.72
24.04
21.93
18.16
15.97
15.58
14.39
13.43
13.67
13.3
12.74
12.67
13.54
12.94
13.41
12.71
13.2
13.21
13.62
13.73
13.77
13.89
20.35
19.92
24.76
26.34
25.24
29.09
26.31
21.79
19.71
18.73
18.5
17.36
16.73
15.3
15.21
14.57
15.33
15.02
15.85
13.18
14.13
14.32
14.14
14.62
15.12
15.2
16.32
16.43
18.47
18.68
17.78
16.43
16.47
14.59
13.72
14.73
13.83
13.38
13.72
13.06
13.23
13.18
13.47
12.54
12.86
12.83
12.25
12.62
12.99
13.65
13.93
13.55
13.8
13.43
14.24
13.65
14.26
13.02
13.9
13
13.64
12.49
12.58
12.93
12.44
13.31
12.46
12.1
12.13
13.02
11.58
12.72
12.63
13.5
16.29
18.13
17.48
15.52
15.28
15.33
14.68
14.65
13.54
13.57
13.95
13.8
13.38
12.97
13.22
12.44
13
13.37
12.89
12.79
12.75
14.19
16
19.48
20.02
20.17
21.25
18.52
17.21
16.04
14.6
15.26
13.5
13.75
13.99
13.35
13.33
13.46
14.21
14.2
13.31
13.53
13.4
13.29
15.02
17.85
21.65
25.73
24.25
21.08
19.57
17.46
17.37
16.68
17.07
16.55
16.67
16.54
15.34
16.28
14.78
14.52
14.35
12.73
12.75
13.7
14.66
14.84
20.28
22.16
25.07
26.03
22.71
21.66
20.1
17.75
15.8
14.85
14.82
14.9
15.57
15.59
15.2
14.85
15.59
14.81
14.95
14.57
15.03
14.84
15.35
14.72
17.67
17.64
20.29
23.04
22.27
21.21
19.9
19.28
19.57
18.87
18.77
19.64
20.03
18.03
17.71
18.05
17.31
18.09
17.28
16.14
17.53
21.3
21.67
27.63
29.25
28.62
26.45
22.2
19.9
18.98
17.78
16.96
16.23
15.4
15.08
16.09
16.46
16.92
16.26
16.66
14.88
14.94
16.61
16.45
15.68
16.85
17.84
20.42
25.57
19.23
18.5
18.26
18.4
19.76
20.16
18.8
17.84
18.32
18.16
19.4
19.39
18.74
19
20.33
24.52
23.25
21.02
19.8
18.46
17.83
18.34
17.19
16.84
16.68
16.55
16.26
15.01
14.36
12.59
12.64
13.85
13.8
13.46
13.74
14.94
17.45
16.49
16.29
16.71
15.09
15.44
15.3
15.56
15.42
15.23
14.43
14.14
13.83
14.24
14.6
14.52
13.7
13.69
12.84
13.19
12.23
15.43
19.07
21.95
23.18
23.67
22.56
19.98
16.53
14.63
14.06
14.07
13.62
12.74
12.59
12.38
11.33
10.32
10.2
10.17
9.24
8.96
11.79
14.98
20.79
20.97
24.85
24.22
27.09
25.54
22.29
18.03
16.11
16.14
16.82
17.44
16.71
17.3
15.4
14.18
14.24
13.66
13.95
12.74
12.72
13.11
12.68
12.18
15.16
15
19.5
22.56
28.95
23.47
20.07
17.59
17.59
17.19
16.48
15.88
16.03
15.02
14.8
15.22
14.5
14.86
13.96
16.2
17.19
21.78
32.1
25.8
26.7
29.83
30
27.87
26.24
21.88
19.01
18.63
18.73
17.59
17.15
17.58
16.32
15.33
16.8
17.75
17.18
17.46
17.58
17.75
18.16
22.24
25.16
23.37
23.18
22.92
21.72
21.96
20.89
21.57
20.44
21.29
21.13
21.35
20.82
20.43
20.84
20.02
19.62
20.42
19.76
19.72
19.48
20.16
21.3
24.91
34.25
38.23
36.19
34.3
26.41
24.58
24.34
23.96
22.22
22.31
21.17
21.73
21.88
21.39
20.63
18.97
19.73
19.16
19.62
19.8
24.26
24.6
27.31
25.32
26.08
25.64
24.05
23.14
22.5
22.22
21.56
21.42
20.65
21.73
21.52
21.11
20.35
20.16
21.4
20.74
21.19
26.05
29.91
36.57
35.3
34.17
28.73
25.51
25.25
24.71
23.97
24.59
23.84
24.28
23.35
22.97
23.32
23.14
21.53
21.46
21.88
22.12
21.62
24.08
24.2
21.51
21.31
22.06
20.99
21.21
20.53
20.84
19.97
19.16
19.25
19.69
18.79
18.69
17.85
18.7
18.79
22.41
24.91
20.97
19.21
20.27
20.14
19.92
20.36
20.35
19.95
21.23
21.74
19.59
20.24
19.7
19.82
20.74
28.09
22.92
23.97
24.45
22.15
17.52
18.26
18.82
21.1
20.03
16.78
16.05
15.06
15.31
14.2
24.31
20.42
19.34
17.75
26
28.61
29.61
33.14
24.74
22.22
28.21
39.81
34.74
29.51
27.17
32.07
31.33
29.76
28.56
33.66
39.04
33.75
31.94
28.05
32.37
35.65
38.18
31.01
27.67
26.4
29.36
32.83
38.24
49.06
38.8
31.28
36.93
32.9
35.35
40.86
41.36
29.79
32.31
31.2
31.24
37.93
30.24
30.92
29.63
27.39
28.45
27.4
29.99
27.77
29.29
29.44
29.61
31.38
30.79
31.3
28.65
27.66
31.31
31.71
34.57
33.5
32.05
31.16
33.89
35.59
41.66
40.55
39.31
38.29
37.31
35.84
34.95
35.1
34.21
34.03
33.48
33.37
33.25
32.56
32.58
32.35
31.92
32.63
32.3
32.9
32.53
35.11
39.12
39.15
43.92
40.64
35.99
34.5
34.35
33.78
33.72
32.7
33.02
32.98
32.57
32.74
32.23
32.2
32.36
32.49
32.53
34.46
36.08
40.2
49.43
51.42
42.78
36.33
35.32
34.33
33.05
33.14
32.83
32.44
32.02
33.34
31.93
31.73
31.55
31.21
33.72
38.12
38.3
41.66
42.8
46.77
44.49
48.26
44.05
35.97
36.12
35.27
34.77
33.82
34
33.43
33.22
33.25
33.17
32.5
31.84
32.74
32.44
39.38
41.13
41.9
40.78
44.55
39.96
35.33
35.6
35.08
34.85
34.32
33.87
33.46
33.29
32.46
33.02
32.28
32.11
32.1
31.9
34.56
36.99
40.4
42.97
48.06
51.91
48.71
41.65
37.43
35.83
36.09
35.97
35.3
34.65
34.99
34.11
34.12
33.55
32.81
33.16
34.72
39.12
42.94
45.89
46.64
51.71
52.13
47.78
42.83
39.21
37.97
37.54
36.9
36.82
35.39
35.39
34.9
34.16
33.63
33.33
33.22
34.05
40.47
41.65
40.18
40.78
43.17
36.74
44.78
37.26
37.12
35.96
35.2
35.79
35.15
34.91
34.79
34.49
34.04
33.86
32.99
32.91
33.79
33.8
32.98
33.09
36.25
36.3
35.34
34.4
34.56
34.05
32.87
32.36
33.09
32.98
32.5
31.93
31.37
31.02
32.91
37.23
39.44
41.2
42.76
49.13
37.47
37.1
34.49
34.12
34.21
33.12
32.64
32.83
32.31
31.52
31.77
32.08
32.9
38.78
39.67
41.52
33.96
31.28
35.23
35.6
42.12
31.4
39.28
35.71
38.65
39.66
37
32.24
34.09
37.18
40.76
43.01
29.89
30.22
34.45
37.01
34.82
30.66
30.51
30.88
30.81
29.21
29.24
28.93
29.49
28.43
28.35
29.12
28.76
31.29
30.75
33.72
33.4
40.12
44.86
39.87
36.49
33.75
32.92
32.88
32.49
31.07
31.3
30.73
30.36
30.71
29.57
29.39
29.79
29.15
31.94
36.34
38.48
42.88
44.01
45.17
42.93
41.97
43.36
38.54
33.79
33.5
33.46
33.84
33.43
33.27
32.41
31.73
31.77
31.1
31.68
34.09
34.66
40.2
42.91
42.53
37.51
37.1
35.51
34.38
34.02
34.46
33.58
34.28
33.68
33.28
32.8
32.95
32.33
32.61
32.73
32.95
41.16
43.13
52.46
40.68
36.83
36.24
32.94
32.16
31.76
32.45
32.11
31.88
31.76
31.26
31.68
31.07
30.41
30.51
30.42
30.45
32.54
34.44
37.9
40.51
42.99
35.61
35.23
35.26
33.91
33.57
33.28
33.58
32.8
32.31
32.6
31.93
31.58
31.29
31.4
31.86
33.47
34.96
37.88
42.17
48.77
39
36.64
35.85
34.3
34.65
34.21
33.94
33.46
33.79
32.72
32.24
32.57
32.08
32.25
32.66
33.68
37.94
41.55
44.3
48.42
41.16
37.81
37.35
36.69
35.33
35.66
34.42
34.1
34.29
33.96
33.27
33.43
32.57
32.26
32.62
32.96
32.83
33.13
36
39.09
42.08
50.97
36.92
37.55
36.53
36.13
35.52
34.81
35.27
34.78
34.41
33.82
33.95
32.83
33.01
33.05
34.03
34.19
37.6
41.97
46.12
42.96
45.19
39.35
40.98
35.87
35.39
34.03
34.44
33.88
33.36
32.83
33.13
32.38
32.13
31.92
35.03
37.71
40.75
41.1
43.55
44.07
49.89
49.59
41.37
34.95
34.15
34.93
34.23
33.28
33.32
33.05
32.92
32.38
32.09
31.99
34.96
36.15
37.72
41.6
38.68
45.05
48.7
50.95
46.91
40.05
36.21
35.79
35.22
35.12
34.91
34.34
33.74
33.74
33.41
32.85
32.64
32.02
34.46
33.1
39.18
43.03
42.11
51.37
50.95
36.56
35.85
35.58
35.12
34.32
34.42
34.18
32.97
32.77
32.36
32.11
31.84
35.88
37.06
40.6
43
43.51
44.49
51.79
37.59
36.28
36.1
36.1
36.11
35.27
34.78
34.95
34.29
33.8
33.04
32.34
35.38
36.3
35.93
38.25
43.71
42.9
49.53
48.66
47.41
42.16
36.01
36.17
35.29
35.18
34.85
34.47
34.29
33.69
33.62
32.83
32.42
32.61
34.9
37.38
39.1
42.75
46.01
50.72
36.22
35.99
34.38
33.97
33.48
34.16
39.09
41.83
46.34
53.56
44.45
37.79
37.37
36.44
35.92
35.71
34.23
33.43
46.02
38.3
33.65
30.59
37.2
41.2
45.97
47.61
44.58
32.77
37.14
40.5
42.19
44.61
43.33
45.39
44.82
35.33
43.63
31.02
35.7
32.25
36.23
39.02
36.55
42.13
44.03
48.3
33.85
32.95
34.49
39.57
36.37
37.79
32.56
25.71
29.48
28.14
28.59
28.01
27.2
27.26
27.33
26.15
26.54
26.14
25.16
25.13
25.44
24.81
24.29
24.79
24.69
25
25.34
25.2
26.33
28.23
28.53
28.11
27.89
28.42
28.58
30.9
34.46
38.55
33.06
32.7
30.96
30
29.31
30.26
29.8
28.68
30.21
31.25
31.93
37.66
32.75
30.29
30.52
29.64
30.34
30.08
30.13
29.4
30.4
30.06
30.82
32.5
33.87
37.41
40.78
36.68
35.14
33.84
33.14
32.32
31.78
31.31
31.52
30.61
31.55
30.4
30.37
28.91
29.19
28.34
28.51
28.11
28.45
31.13
35.24
38.81
43.17
45.69
35.17
33.85
32.9
32.14
31.9
32.38
31.54
30.83
31.32
30.62
29.38
31.51
34.87
40.91
33.78
32.92
31.66
31.88
31.59
30.64
30.12
29.58
31.83
35.29
42.83
37.2
32.76
31.87
31.48
30.93
30.71
33.94
37.05
44.72
48.68
33.47
31
30.63
29.62
29.16
29.5
34.05
39.81
42.41
32.93
32.75
30.99
30.6
30.15
28.95
28.19
30.34
40.83
44.88
43.02
33.95
32.96
32.28
31.36
30.78
30.35
32.43
37.48
42.85
43.5
42.95
34.53
33.8
32.47
32.59
31.53
31
30
31.64
34.71
38.68
39.75
41.3
32.55
32.12
30.38
29.91
29.45
29.06
28.18
29.09
28.49
29.1
34.45
38.48
41.79
38.27
41.73
41.34
38.57
32.9
31.77
32.26
31.89
31.58
31.13
31.54
30.7
30.07
29.55
28.73
28.74
28.1
28.43
28.04
33
36.27
39.46
41.44
39.08
32.04
32.38
31.02
29.88
29.97
29.81
28.72
28.08
28.24
30.51
34.07
41.04
32.67
32.82
31.57
31.11
30.7
29.81
31.36
32.41
39.93
45.67
42.74
34.98
33.85
33.39
32.26
31.8
30.59
29.31
31.8
36.58
45.31
34.5
34.75
33.74
33.41
32.83
31.87
31.87
32.34
39.28
39.36
36.9
34.36
33.58
31.44
30.82
29.56
29.13
29.1
30.93
34.88
38.21
31.73
30.25
29.5
29.23
27.65
27.14
34.09
33.11
42.51
41.97
30.47
30.29
29.56
28.02
27.94
26.84
30.14
33.8
38.34
42.26
31.94
31.15
30.53
29.75
29.57
29.29
28.51
28.08
29.33
31.78
31.01
34.47
37.2
35.29
37.8
31.52
30.99
31.28
30.35
31.05
30.67
29.56
30.1
29.21
27.9
28.25
29.55
33.83
37.88
34.22
39.66
42.85
41.65
41.19
36.17
31.82
32.37
31.04
30.62
30.5
30.61
30.28
29.98
30.66
26.51
30.55
28.25
32.94
34.04
37.56
32.42
31.19
31.14
29.49
26.91
28.56
27.85
27.81
29.13
28.39
26.84
27.19
27.7
27.19
26.74
26.89
25.86
26.07
23.19
31.23
29.1
28.57
27.81
30.42
28.31
27.83
29.38
30.15
39.31
34.26
31.58
30.59
30.49
30.05
29.67
29.32
27.94
28.83
29.64
32.06
33.05
34.75
34.46
31.27
30.34
30.31
29.53
29.86
28.95
29.15
28.69
29.17
28.59
29.3
28.37
30.5
32.59
34.93
30.83
26.5
26.65
26.02
24.44
25.01
23.77
21.81
21.91
21.67
21.66
22.52
22.77
22.86
23.09
23.29
22.97
23.56
23.52
23.12
23.27
24.26
30.42
32.38
25.23
25.59
25.31
25.17
25.25
24.78
25.22
24.56
24.71
24.74
24.4
25.28
26.17
25.96
28.37
31.08
31.49
31.13
30.27
29.56
28.87
28.86
28.93
27.53
28.87
28.56
28.66
30.29
29.42
27.79
28.24
27.93
29.17
29.74
36.96
36.22
30.57
30.46
29.32
28.66
27.17
27.48
27.82
28.27
30.64
26.76
25.34
23.52
23.36
21.89
21.56
20.72
18.8
17.83
19.18
21.08
25.89
22.52
19.2
18.56
18.76
18.17
17.53
18.25
18.94
19.35
22.75
23.41
22.1
21.06
20.84
20.92
20.08
20.4
25.11
23.13
21.55
21.77
21.37
20.66
19.99
19.85
19.63
19.71
19.51
18.22
18.17
15.71
14.34
14.22
14.27
12.76
12.95
14.01
14.45
13.67
12.85
13.12
13.73
14.89
15.02
14.93
14.61
14.63
15.37
17.33
21.39
20.1
18.67
18.03
17.77
17.54
17.22
17.2
16.63
17.02
17.41
18.75
21.54
23.93
22.22
21.57
20.6
20.9
20.63
20.77
20.38
20.74
20.58
20.17
19.85
19.01
19.49
19.52
19.19
19.71
22.42
21.28
20.2
20.38
19.56
18.56
17.59
24.4
22.19
31.92
24.5
20.73
19.69
20.29
19.16
19.84
20.59
28.19
24.41
23.83
21.8
23.05
21.7
21.41
21.13
20.99
21.57
23.34
27.36
24.47
22.28
22.1
22.28
21.52
21.31
21.06
27.52
24.14
23.23
23
22.78
21.97
21.83
21.73
21.52
21.85
25.72
30.53
26.82
22.98
22.16
22.27
20.72
20.62
21.03
22.84
29.43
28.79
24.03
23.64
22.59
21.71
20.67
20.74
20.43
19.72
19.07
18.8
23.09
21.62
26
29.48
26.87
26.15
23.98
22.25
22.04
22.7
22.01
22.32
21.23
22.18
21.68
21.63
22.28
22.13
21.68
22.53
23.28
25.61
26.03
23.12
21.93
21.24
21.62
21.17
20.43
20.7
20.65
20.96
24.38
22.97
21.59
20.37
20.34
20.36
19.67
19.39
18.55
18.94
19.67
27.21
23.45
22.5
21.86
21.65
21.39
21.4
22.56
22.25
22.24
24.94
21.99
23.6
22.04
22.73
21.8
20.74
19.27
19.44
19.88
21.61
22.66
20.01
20.38
19.98
20.01
19.22
23.76
27.85
32.03
27.69
24.32
23.19
21.96
21.96
21.57
22.09
21.54
20.25
24.34
28.94
24.5
21.42
21.49
16.98
15.41
13.89
11.99
12.95
14.79
13.71
11.09
9.56
8.31
9.17
9.13
8.96
7.39
8.02
16.21
9.59
10.83
14.5
17.03
12.44
18.86
15.31
12.96
11.78
11.47
11.31
10.82
10.44
10.52
11.02
11.09
11.21
10.34
10.83
9.52
11.96
15.52
14.57
20.07
19.1
25.71
21.16
16.96
15.63
15.51
14.77
14.26
13.98
13.49
13.84
12.37
13.62
19.91
23.83
20.93
19.13
18.31
18.75
16.77
16.54
16.93
16.76
19.04
21.38
20.91
20.48
19.76
18.78
16.52
17.22
16.8
16.09
16.27
17.55
18.31
17.05
15.38
14.77
13.5
12.36
12.16
11.94
12.55
14.15
16.67
19.64
17.69
16.75
15.12
13.96
13.85
15.75
16.47
19
19.74
18.33
17.56
16.94
17.41
17.21
17.98
20.69
20.05
19.76
19.54
19.37
19.81
18.7
19.12
18.54
19.08
18.32
17.97
16.67
16.68
15.83
15.51
15.37
15.64
15.13
14.68
15.47
14.91
15.34
15.76
16.54
17.24
17.12
16.78
16.84
17.46
16.98
17.52
17.85
17.82
16.95
17.33
18.31
17.85
17.66
17.68
17.81
17.31
17.74
17.51
18.23
19.34
21.55
22.99
23.35
22.43
19.47
19.83
19.57
18.6
18.05
19.18
17.36
17.32
17.39
23.04
22.49
20.73
19.95
20.31
19.25
19.61
20.1
18.65
19.33
21.9
21.32
18.28
18.15
15.96
15.05
13.93
12.7
11.57
12.2
13.17
13.15
10.31
10.38
10.38
10.05
8.2
8.42
9.14
9.15
8.91
8.69
8.82
7.32
8.53
10.67
9.23
11.27
14.27
17
15.72
15.01
12.59
12.39
11.99
9.39
9.07
8.67
7.83
9.42
14.69
22.6
15.59
14.18
12.6
11.49
11.1
10.8
12.78
13.03
15.49
23.6
19.68
17.79
15.4
14.45
13.38
12.12
11.94
11.47
10.14
10.93
10.95
12.23
17.41
19.83
22.07
20.69
16.64
16.23
15.77
14.92
13.36
20.23
20.96
8.85
9.99
12.07
14.4
10.24
9.73
8.38
7.86
7.34
6.98
13.77
18.49
14.64
13.32
12.45
10.35
11.06
8.5
7.7
7.45
10.2
15.91
20.16
13.62
12.2
11.07
10.01
8.79
9.66
15.99
19.91
15.35
15.3
13.1
12.15
12.09
12.72
11.73
12.11
11.47
12.5
11.34
13.6
15.34
18.53
23.09
21.61
19.05
15.61
15.91
16.17
16.27
13.53
14.23
13.88
13.83
13.51
13.45
12.41
14.23
16.11
20.92
21.29
22.27
21.52
16.56
16.36
14.89
15.3
14.08
13.46
12.99
12.61
12.49
11.68
15.9
13.98
15.57
17.15
16.24
20.13
20.18
17.58
16.86
16.43
17.58
15.45
16.03
15.9
15.53
15.28
14.78
15.01
15.46
14.99
17.85
19.11
17.54
16.03
16.55
16.47
15.49
16.29
23.04
25.15
20.6
19.06
18.51
17.19
16.4
15.08
14.16
14.24
16.07
19.84
19.8
16.39
16.46
14.9
14.36
13.53
13.78
23.3
21.11
18.67
17.9
17.69
15.98
15.38
14.74
14.54
14.9
16.27
16.4
15.45
13.72
14.03
13.73
13.4
13.65
12.83
12.67
14.92
15.44
12.46
12.92
12.47
12.98
13.86
13.24
12.71
13.44
12.71
13.84
15.62
17.4
19.99
20.66
19.82
18.22
18.36
18.56
17.98
18.11
17.4
18.01
17.13
18.21
17.99
17.31
16.34
17.34
17.85
16.42
17.45
17.23
18.05
19.38
19.61
19.89
18.86
19.73
19.56
19.82
19.18
17.97
18.04
17.47
17.61
16.9
17.04
16.96
17.32
17.95
17.97
19.99
22.7
23.43
22.22
21.32
20.71
19.99
18.62
19.15
18.36
18.03
18.78
17.48
17.39
17
16.23
16.12
15.25
15.61
16.56
13.64
10.51
10.75
9.62
8.14
6.82
6.37
10.03
13.91
10.89
9.62
9.09
7.85
7.18
6.35
5.75
5.09
6.59
14.45
13.99
10.73
9.66
8.45
7.62
7.21
7.04
19.12
17.42
15.16
14.23
13.89
12.78
12.25
13.4
13.59
13.32
11.63
11.65
12.76
13.88
13.99
13.39
12.4
11.33
10.69
11.33
16.95
18.32
15.04
14.28
14.35
14.83
13.86
13.59
13.53
13.84
13.65
14.17
15.06
18.97
19.97
19.92
19.9
19.15
19.04
18.7
18.82
19.54
19.85
19.15
18.98
17.81
17.6
16.75
16.89
16.67
17.1
16.79
16.74
16.42
17.27
19.1
20.39
20.14
18.9
16.84
15.68
15.56
15.53
14.78
15.06
14.19
13.32
12.79
12.16
12.5
11.48
10.62
11.8
10.91
10.17
9.6
9.19
8.89
8.48
9.2
8.35
7.9
7.7
6.91
7.71
6.81
6.92
5.81
3.22
4.04
6.06
7.13
5.66
5.44
4.63
4.56
3.81
3.52
4.31
4.68
8.3
6.5
4.15
5.49
5.29
5.48
6.29
6.22
8.81
7.9
8.27
8.28
9.3
9.59
9.9
9.98
8.36
9.33
10.47
14.82
10.7
10.57
9.4
7.8
8.08
7.51
13.91
14.63
12.25
11.18
10.21
8.47
8.11
6.87
5.57
5.62
5.62
10.05
13.16
11.94
9.88
12
14.32
13.67
20.46
16.08
15.69
15.3
14.14
15.26
15.34
15.54
13.72
14.31
14.4
12.63
13.32
12.98
12.33
11.79
10.95
11.97
14.34
14.26
15.96
16.17
12.24
11.45
10.63
10.91
10.73
10.36
9.23
9.14
9.57
8.71
8.17
9.18
11.72
14.94
17.24
16.94
12.95
12.98
11.54
10.43
11.03
9.97
9.33
9.49
18.62
20.39
16.9
17.18
15.97
14.44
13.03
14.03
14.77
14.2
15.32
18.57
20.76
18.11
17.11
16.36
15.44
14.42
13.87
13.49
13.15
13.44
16.46
12.99
12.54
12.29
11.83
10.98
11.7
11.22
10.84
11.17
15.35
15.66
12.98
12.31
12.52
11.75
12.31
14.92
15.3
13.64
12.58
11.87
12.39
11.92
11.64
9.87
10.08
10.35
11.32
10.27
9.64
8.48
9.32
9.52
9.44
9.18
9.82
8.92
11.74
14.85
14.56
14.07
13.93
13.67
12.68
11.99
11.18
11.02
9.91
10.37
9.66
10.01
9.85
9.02
8.82
9.67
11.11
11.58
12.78
13.37
8.61
11.32
14
13.15
12.04
10.86
18.18
18.51
21.16
21.5
18.33
15.59
13.89
14.39
13.43
10.81
7.6
7.98
7.93
8.88
7.76
7.36
7.71
8.95
8.39
8.43
8.06
7.26
6.9
7.17
6.65
6.62
5.95
5.84
8.34
9.15
9.89
7.6
7.37
6.25
6.65
5.74
5.47
5.66
6.12
9.27
10.26
8.58
8.54
8.79
8.98
9.33
8.13
8.18
8.61
9.18
9.77
8.84
7.67
7.18
6.78
6
6.69
5.94
6.1
6.1
5.32
5.57
5.92
5.13
5.06
4.8
4.4
4.04
4.05
4.06
5.15
8.57
8.19
7.34
7.38
7.04
7.27
7.11
7.25
7.15
6.69
5.96
5.1
4.21
4.16
3.81
5.07
16.78
8.21
8.01
7.17
7.27
7.08
7.43
5.55
5.94
5.89
6.92
9.76
11.74
27.85
18.28
20.54
20.54
20.62
18.46
13.92
12.71
12.02
11.93
12.72
12.61
11.75
12.92
11.93
12.74
11.86
10.77
11.69
12.05
11.82
12.67
15.92
23.88
24.71
24.52
27.49
27.12
25.01
20.21
17.81
16.97
16.21
14.87
14.7
14.31
14.29
13.15
12.5
12.37
12
11.52
11.88
11.8
12.94
15.88
25.07
22.22
22.83
23.63
21.06
19.5
17.67
16.12
16.4
14.99
14.58
14.85
13.95
13.48
12.9
12.17
12.36
12.15
12.12
11.72
11.68
14.49
18.56
22.03
25.48
24.96
28.88
29.42
28.17
23.22
20.98
20.39
19.79
19.94
18.73
19.7
20.08
19.47
18.88
19.13
18.72
18.67
18.58
18.36
19.01
19.85
22.23
23.5
25.91
24.86
24.97
21.81
21.7
20.22
20.01
19.67
19.08
19.4
19.19
17.85
17.03
16.66
16.5
16.63
16.82
15.2
15.29
14.55
14.56
15.46
16.35
18.58
20.68
21.8
22.39
20.43
15.72
14.8
14.07
15.92
14.11
13.58
13.48
12.11
11.45
11.11
11.2
11.56
12.21
12.46
12.88
14.07
14.85
17.15
21.27
22.96
25.5
25.62
23.66
19.5
18.41
19.14
18.84
18.02
18.02
17.64
17.55
17.41
16.74
17.06
18.06
16.29
16.54
16.31
16.95
19.35
24.36
30.64
29.13
27.44
23.5
22.62
19.51
19.7
19.59
19.13
19.1
18.66
19.22
18.77
18.24
18.79
17.89
17.91
17.63
17.19
17.5
18.12
19.02
19.67
23.89
28.33
27.4
29.42
27.22
22.13
18.41
17.86
16.95
17.19
16.39
15.16
14.6
15.68
14.89
14.07
14.4
13.56
14.46
14.06
13.49
13.31
13.91
13.75
13.59
14.04
14.02
13.17
12.43
12.65
12.15
11.52
11.37
10.69
9.9
9.6
8.99
9.24
9.12
9.09
8.21
7.75
8.11
8.65
8.01
8.23
13.03
15.45
17.83
21.3
16.74
16.66
12.69
11.56
11.15
10.42
10.68
10.56
9.56
8.55
8.5
8.45
7.71
7.48
7
9.36
12.18
13.9
17.31
21.2
25.29
24.92
25.58
26.88
24.8
20.43
16.63
15.72
14.54
14.56
13.13
13.03
12.74
12.19
12.3
11.2
10.74
10.62
10.89
11.61
13.93
19.55
24.13
27.32
26.9
26.39
27.99
26.94
20.68
19.04
18.61
18.26
19
18.68
18.94
18.23
17.95
17.89
17.87
16.71
16.22
16.7
17.31
20.32
24.34
27.78
29.85
29.15
30.21
26.58
25.28
23.68
23.91
22.14
