# Supplementary material for: Substation equipment temperature prediction based on multivariate information fusion and deep learning network
Source: PeerJ Comput Sci. 2022 Dec 12;8:e1172. doi: 10.7717/peerj-cs.1172 (PMC10280280; doi:10.7717/peerj-cs.1172)
Supplement: Supplemental Information 1 [file peerj-cs-08-1172-s001.zip › data and code/dataA.txt]

29	23	31.9100	49.8400	48.3400
29	21	49.8400	48.3400	49.0100
24	20	48.3400	49.0100	43.0200
28	22	49.0100	43.0200	40.0900
25	20	43.0200	40.0900	46.1400
24	18	40.0900	46.1400	39.6100
28	19	46.1400	39.6100	40.8800
27	19	39.6100	40.8800	44.5600
26	20	40.8800	44.5600	45.4100
26	21	44.5600	45.4100	41.0300
25	20	45.4100	41.0300	39.7800
22	16	41.0300	39.7800	40.8800
23	18	39.7800	40.8800	37.5500
24	16	40.8800	37.5500	37.8300
25	16	37.5500	37.8300	40.6800
24	15	37.8300	40.6800	38.6000
24	16	40.6800	38.6000	40.1400
25	15	38.6000	40.1400	40.2300
24	16	40.1400	40.2300	40.3600
25	17	40.2300	40.3600	40.4500
27	15	40.3600	40.4500	42.8600
25	17	40.4500	42.8600	46.4400
23	18	42.8600	46.4400	43.9400
17	15	46.4400	43.9400	39.9000
16	13	43.9400	39.9000	38.9100
25	12	39.9000	38.9100	32.0100
23	13	38.9100	32.0100	40.0100
24	14	32.0100	40.0100	37.1500
24	16	40.0100	37.1500	36.6400
23	14	37.1500	36.6400	39.9000
22	15	36.6400	39.9000	38.3600
23	14	39.9000	38.3600	34.5000
23	14	38.3600	34.5000	39.5800
22	16	34.5000	39.5800	38.2900
21	14	39.5800	38.2900	35.3200
20	11	38.2900	35.3200	36.2300
19	11	35.3200	36.2300	37.0500
23	11	36.2300	37.0500	37.1000
24	13	37.0500	37.1000	36.9300
23	14	37.1000	36.9300	37.0100
25	11	36.9300	37.0100	37.5000
19	10	37.0100	37.5000	37.4200
21	11	37.5000	37.4200	34.2500
24	14	37.4200	34.2500	37.3800
26	16	34.2500	37.3800	38.1400
18	9	37.3800	38.1400	40.7300
15	11	38.1400	40.7300	29.4900
17	13	40.7300	29.4900	30.4700
21	14	29.4900	30.4700	30.6100
22	15	30.4700	30.6100	34
22	15	30.6100	34	40.7200
25	15	34	40.7200	41.7500
15	10	40.7200	41.7500	40.3000
16	11	41.7500	40.3000	28.5100
16	11	40.3000	28.5100	30.3300
14	10	28.5100	30.3300	31.7300
15	11	30.3300	31.7300	29.5400
15	12	31.7300	29.5400	30.6900
15	6	29.5400	30.6900	30.1800
12	4	30.6900	30.1800	29.1100
10	3	30.1800	29.1100	28.6000
13	5	29.1100	28.6000	30.2400
12	8	28.6000	30.2400	31.6400
11	5	30.2400	31.6400	29.2100
10	4	31.6400	29.2100	27.4400
14	4	29.2100	27.4400	45.9500
16	6	27.4400	45.9500	53.7600
19	8	45.9500	53.7600	45.4200
20	6	53.7600	45.4200	39.1000
17	8	45.4200	39.1000	36.4200
18	8	39.1000	36.4200	32.5600
19	10	36.4200	32.5600	35.1300
19	12	32.5600	35.1300	34.4400
23	13	35.1300	34.4400	35.5300
25	12	34.4400	35.5300	40.2500
14	9	35.5300	40.2500	36.1600
8	7	40.2500	36.1600	29.1700
11	8	36.1600	29.1700	24.7000
13	10	29.1700	24.7000	23.6600
15	7	24.7000	23.6600	27.5600
13	11	23.6600	27.5600	30.4700
13	12	27.5600	30.4700	29.6900
17	11	30.4700	29.6900	18.9800
15	5	29.6900	18.9800	35.4800
11	3	18.9800	35.4800	29.2900
14	9	35.4800	29.2900	29.4100
18	12	29.2900	29.4100	32.3600
18	6	29.4100	32.3600	33.8700
10	0	32.3600	33.8700	34.2300
4	0	33.8700	34.2300	28.0800
16	9	34.2300	28.0800	28.1100
10	0	28.0800	28.1100	32.2800
16	12	28.1100	32.2800	34.9200
16	13	32.2800	34.9200	32.7100
20	17	34.9200	32.7100	32.1200
22	8	32.7100	32.1200	36.8800
18	11	32.1200	36.8800	39.2200
13	8	36.8800	39.2200	30.3900
12	10	39.2200	30.3900	30.5900
11	7	30.3900	30.5900	30.6400
11	4	30.5900	30.6400	28.8700
10	6	30.6400	28.8700	28.3800
12	4	28.8700	28.3800	29.8100
10	8	28.3800	29.8100	27.9400
10	8	29.8100	27.9400	23.2700
10	4	27.9400	23.2700	26.2900
7	5	23.2700	26.2900	28.5500
12	3	26.2900	28.5500	27.9100
13	4	28.5500	27.9100	29.1000
14	8	27.9100	29.1000	31.3200
22	12	29.1000	31.3200	31.8600
15	11	31.3200	31.8600	38.7600
11	10	31.8600	38.7600	32.1400
11	9	38.7600	32.1400	28.9800
10	8	32.1400	28.9800	26.9200
12	5	28.9800	26.9200	24.9700
12	4	26.9200	24.9700	26.6700
11	3	24.9700	26.6700	26.7300
12	2	26.6700	26.7300	25.9400
11	1	26.7300	25.9400	25.3900
12	4	25.9400	25.3900	28.3300
15	8	25.3900	28.3300	30.7000
12	8	28.3300	30.7000	30.9100
9	4	30.7000	30.9100	29.3200
13	7	30.9100	29.3200	25.7100
10	6	29.3200	25.7100	28.3800
11	4	25.7100	28.3800	23
10	4	28.3800	23	26.5300
12	5	23	26.5300	27.4400
14	9	26.5300	27.4400	30.6000
14	11	27.4400	30.6000	29.7400
19	11	30.6000	29.7400	31.3800
15	12	29.7400	31.3800	34.7900
18	12	31.3800	34.7900	32.7300
15	3	34.7900	32.7300	32.9900
6	0	32.7300	32.9900	32.4600
12	1	32.9900	32.4600	21.5400
10	2	32.4600	21.5400	26.2200
13	6	21.5400	26.2200	30.6300
16	6	26.2200	30.6300	28.0800
21	10	30.6300	28.0800	33.7100
18	8	28.0800	33.7100	30.0200
15	8	33.7100	30.0200	29.6400
22	14	30.0200	29.6400	29.8900
22	14	29.6400	29.8900	35.0500
14	10	29.8900	35.0500	45.2200
13	9	35.0500	45.2200	29.6000
22	12	45.2200	29.6000	30.4900
13	11	29.6000	30.4900	35.7700
14	8	30.4900	35.7700	30.8000
11	8	35.7700	30.8000	28.8500
11	9	30.8000	28.8500	28.2900
10	7	28.8500	28.2900	29.6000
12	5	28.2900	29.6000	26.8500
15	9	29.6000	26.8500	28.4400
19	10	26.8500	28.4400	32.2500
13	12	28.4400	32.2500	29.0100
22	12	32.2500	29.0100	29.1900
17	7	29.0100	29.1900	35.6500
17	9	29.1900	35.6500	28.2800
12	10	35.6500	28.2800	31.8600
18	10	28.2800	31.8600	30.3100
16	7	31.8600	30.3100	31.9100
21	8	30.3100	31.9100	29.8900
15	10	31.9100	29.8900	34.1600
17	12	29.8900	34.1600	31.3600
22	13	34.1600	31.3600	34.5700
25	9	31.3600	34.5700	36.6100
20	11	34.5700	36.6100	38.9700
25	14	36.6100	38.9700	36.3800
25	13	38.9700	36.3800	40.4900
18	12	36.3800	40.4900	38.9800
18	13	40.4900	38.9800	36.5300
18	16	38.9800	36.5300	36.4600
24	12	36.5300	36.4600	35.2800
23	9	36.4600	35.2800	37.2400
11	7	35.2800	37.2400	34.0100
10	8	37.2400	34.0100	23.9800
11	9	34.0100	23.9800	26.2000
16	12	23.9800	26.2000	26.6200
19	8	26.2000	26.6200	28.0500
17	12	26.6200	28.0500	35.3500
16	11	28.0500	35.3500	32.4300
18	9	35.3500	32.4300	32.1100
15	9	32.4300	32.1100	32.5600
14	9	32.1100	32.5600	30.6400
18	8	32.5600	30.6400	31.5200
20	9	30.6400	31.5200	34.8700
20	10	31.5200	34.8700	38.3600
20	15	34.8700	38.3600	35.8700
17	9	38.3600	35.8700	36.8200
19	9	35.8700	36.8200	32.1900
21	9	36.8200	32.1900	31.3200
21	12	32.1900	31.3200	35.9400
24	11	31.3200	35.9400	37
26	16	35.9400	37	37.6100
30	15	37	37.6100	38.1500
22	16	37.6100	38.1500	44.2600
23	14	38.1500	44.2600	40.3600
20	14	44.2600	40.3600	38.6600
14	12	40.3600	38.6600	38.9300
17	11	38.6600	38.9300	31.8500
16	11	38.9300	31.8500	35.0700
21	11	31.8500	35.0700	33.2000
24	13	35.0700	33.2000	37.5100
26	13	33.2000	37.5100	41.4500
24	13	37.5100	41.4500	42.5700
20	12	41.4500	42.5700	38.2500
26	17	42.5700	38.2500	37.4900
27	18	38.2500	37.4900	40.8000
28	18	37.4900	40.8000	44.0300
31	19	40.8000	44.0300	45.9400
34	21	44.0300	45.9400	40.2200
35	20	45.9400	40.2200	47.5400
24	21	40.2200	47.5400	51.0600
28	20	47.5400	51.0600	39.5500
24	19	51.0600	39.5500	42.2900
27	20	39.5500	42.2900	38.6800
32	21	42.2900	38.6800	41.6300
23	18	38.6800	41.6300	45.9700
24	18	41.6300	45.9700	37.7400
27	18	45.9700	37.7400	42.3900
25	17	37.7400	42.3900	42.4600
27	18	42.3900	42.4600	44.3700
29	22	42.4600	44.3700	42.2400
32	22	44.3700	42.2400	47.7400
30	23	42.2400	47.7400	50.2800
30	21	47.7400	50.2800	47.3400
28	20	50.2800	47.3400	50.9700
27	18	47.3400	50.9700	46.3800
25	18	50.9700	46.3800	45.0800
23	18	46.3800	45.0800	38.0200
26	19	45.0800	38.0200	38.3700
32	19	38.0200	38.3700	43.2200
27	21	38.3700	43.2200	51.0900
25	21	43.2200	51.0900	46.7600
28	20	51.0900	46.7600	41.5300
30	19	46.7600	41.5300	43.0500
27	20	41.5300	43.0500	45.6900
27	19	43.0500	45.6900	44.2500
30	21	45.6900	44.2500	46.3200
24	21	44.2500	46.3200	50.7300
27	21	46.3200	50.7300	45.5300
30	23	50.7300	45.5300	51.4700
28	24	45.5300	51.4700	48.1000
27	23	51.4700	48.1000	43.5100
27	19	48.1000	43.5100	45.4100
26	22	43.5100	45.4100	43.9700
26	22	45.4100	43.9700	39.8100
28	24	43.9700	39.8100	41.1400
29	25	39.8100	41.1400	52.4300
30	25	41.1400	52.4300	53.9800
33	27	52.4300	53.9800	55.0900
35	26	53.9800	55.0900	56.4400
35	27	55.0900	56.4400	58.6200
35	26	56.4400	58.6200	62.9300
34	27	58.6200	62.9300	59.5600
37	26	62.9300	59.5600	56.4800
37	28	59.5600	56.4800	62.9400
28	21	56.4800	62.9400	62.7700
25	22	62.9400	62.7700	44.3700
27	22	62.7700	44.3700	43.2500
29	23	44.3700	43.2500	43.2100
34	24	43.2500	43.2100	45.3100
34	26	43.2100	45.3100	51.5200
31	23	45.3100	51.5200	55.1500
32	25	51.5200	55.1500	42.7700
30	26	55.1500	42.7700	53.6000
34	26	42.7700	53.6000	50.5900
33	27	53.6000	50.5900	58.1400
28	25	50.5900	58.1400	54.7900
28	24	58.1400	54.7900	48
27	25	54.7900	48	45.1600
29	25	48	45.1600	46.1500
30	25	45.1600	46.1500	53.3100
31	25	46.1500	53.3100	46.1600
32	26	53.3100	46.1600	49.9000
31	27	46.1600	49.9000	53.6900
31	26	49.9000	53.6900	51.5300
30	26	53.6900	51.5300	52.3400
30	27	51.5300	52.3400	53.6000
32	27	52.3400	53.6000	58.2000
35	28	53.6000	58.2000	62.8600
36	27	58.2000	62.8600	57.6500
32	25	62.8600	57.6500	63.5500
32	25	57.6500	63.5500	52.8300
29	26	63.5500	52.8300	53.7800
33	26	52.8300	53.7800	50.7200
34	26	53.7800	50.7200	50.2900
34	26	50.7200	50.2900	57.0300
35	28	50.2900	57.0300	61.9800
35	28	57.0300	61.9800	61.0200
36	27	61.9800	61.0200	59.6900
38	27	61.0200	59.6900	58.7900
32	26	59.6900	58.7900	64.9300
30	24	58.7900	64.9300	51.3700
30	25	64.9300	51.3700	50.8900
33	27	51.3700	50.8900	50.8500
34	27	50.8900	50.8500	57.7500
33	28	50.8500	57.7500	58.1600
33	27	57.7500	58.1600	58.4700
32	28	58.1600	58.4700	55.4800
34	27	58.4700	55.4800	52.4100
34	26	55.4800	52.4100	55.8500
32	26	52.4100	55.8500	54.2300
29	26	55.8500	54.2300	55.3400
31	27	54.2300	55.3400	44.8900
33	27	55.3400	44.8900	53.0300
34	27	44.8900	53.0300	56.9000
32	27	53.0300	56.9000	58.1800
34	27	56.9000	58.1800	55.2600
33	27	58.1800	55.2600	57.2600
32	27	55.2600	57.2600	56.1300
34	27	57.2600	56.1300	57.4700
35	27	56.1300	57.4700	56.4700
36	27	57.4700	56.4700	58.9800
34	27	56.4700	58.9800	64.3400
34	26	58.9800	64.3400	57.0400
33	26	64.3400	57.0400	56.3300
33	26	57.0400	56.3300	55.9200
33	26	56.3300	55.9200	56.1600
34	26	55.9200	56.1600	57.8500
33	26	56.1600	57.8500	58.5800
33	26	57.8500	58.5800	58.0400
34	26	58.5800	58.0400	58.4800
35	26	58.0400	58.4800	57.2600
38	28	58.4800	57.2600	58.7900
37	27	57.2600	58.7900	58.9200
34	26	58.7900	58.9200	65.6100
28	25	58.9200	65.6100	46.2100
32	26	65.6100	46.2100	45.3800
32	26	46.2100	45.3800	50.6700
32	26	45.3800	50.6700	53.6500
34	27	50.6700	53.6500	52.9000
34	25	53.6500	52.9000	54.0900
32	24	52.9000	54.0900	56.8600
31	24	54.0900	56.8600	55.5900
32	23	56.8600	55.5900	51.9300
32	22	55.5900	51.9300	51.5100
34	24	51.9300	51.5100	48.6500
24	21	51.5100	48.6500	52.8500
31	22	48.6500	52.8500	37.9800
30	24	52.8500	37.9800	48.2900
30	23	37.9800	48.2900	49.2600
31	22	48.2900	49.2600	48.2100
28	22	49.2600	48.2100	46.9100
23	21	48.2100	46.9100	45.5100
29	22	46.9100	45.5100	40.0500
33	24	45.5100	40.0500	47.9400
33	22	40.0500	47.9400	48.1000
23	20	47.9400	48.1000	52.9000
21	20	48.1000	52.9000	41.9700
26	20	52.9000	41.9700	35.8100
27	21	41.9700	35.8100	42.1000
26	21	35.8100	42.1000	44.6400
23	21	42.1000	44.6400	42.1400
25	19	44.6400	42.1400	40.4600
28	20	42.1400	40.4600	41.1300
24	20	40.4600	41.1300	43.9500
25	21	41.1300	43.9500	42.5500
24	18	43.9500	42.5500	42.7000
25	20	42.5500	42.7000	42.5700
28	19	42.7000	42.5700	43.9100
27	18	42.5700	43.9100	45.8500
28	20	43.9100	45.8500	43.4600
29	22	45.8500	43.4600	44.3100
29	21	43.4600	44.3100	45.5500
25	18	44.3100	45.5500	43.3600
25	19	45.5500	43.3600	39.7200
24	19	43.3600	39.7200	38.1600
26	19	39.7200	38.1600	38.2400
25	18	38.1600	38.2400	43.4100
26	17	38.2400	43.4100	43.0200
26	18	43.4100	43.0200	44.1200
26	19	43.0200	44.1200	43.1600
26	20	44.1200	43.1600	41.5900
24	20	43.1600	41.5900	41.0400
24	20	41.5900	41.0400	42.5800
23	17	41.0400	42.5800	41.1100
21	17	42.5800	41.1100	41.4100
23	17	41.1100	41.4100	39.2000
22	17	41.4100	39.2000	39.1200
24	17	39.2000	39.1200	39.4700
21	17	39.1200	39.4700	41.1600
18	13	39.4700	41.1600	40.1900
22	12	41.1600	40.1900	35.5800
22	14	40.1900	35.5800	38.0900
22	14	35.5800	38.0900	36.7900
23	17	38.0900	36.7900	38.6200
23	16	36.7900	38.6200	43.3700
24	16	38.6200	43.3700	42.4200
22	15	43.3700	42.4200	41.7400
