# Supplementary material for: Substation equipment temperature prediction based on multivariate information fusion and deep learning network
Source: PeerJ Comput Sci. 2022 Dec 12;8:e1172. doi: 10.7717/peerj-cs.1172 (PMC10280280; doi:10.7717/peerj-cs.1172)
Supplement: Supplemental Information 1 [file peerj-cs-08-1172-s001.zip › data and code/dataAT.txt]

49.01
43.02
40.09
46.14
39.61
40.88
44.56
45.41
41.03
39.78
40.88
37.55
37.83
40.68
38.6
40.14
40.23
40.36
40.45
42.86
46.44
43.94
39.9
38.91
32.01
40.01
37.15
36.64
39.9
38.36
34.5
39.58
38.29
35.32
36.23
37.05
37.1
36.93
37.01
37.5
37.42
34.25
37.38
38.14
40.73
29.49
30.47
30.61
34
40.72
41.75
40.3
28.51
30.33
31.73
29.54
30.69
30.18
29.11
28.6
30.24
31.64
29.21
27.44
45.95
53.76
45.42
39.1
36.42
32.56
35.13
34.44
35.53
40.25
36.16
29.17
24.7
23.66
27.56
30.47
29.69
18.98
35.48
29.29
29.41
32.36
33.87
34.23
28.08
28.11
32.28
34.92
32.71
32.12
36.88
39.22
30.39
30.59
30.64
28.87
28.38
29.81
27.94
23.27
26.29
28.55
27.91
29.1
31.32
31.86
38.76
32.14
28.98
26.92
24.97
26.67
26.73
25.94
25.39
28.33
30.7
30.91
29.32
25.71
28.38
23
26.53
27.44
30.6
29.74
31.38
34.79
32.73
32.99
32.46
21.54
26.22
30.63
28.08
33.71
30.02
29.64
29.89
35.05
45.22
29.6
30.49
35.77
30.8
28.85
28.29
29.6
26.85
28.44
32.25
29.01
29.19
35.65
28.28
31.86
30.31
31.91
29.89
34.16
31.36
34.57
36.61
38.97
36.38
40.49
38.98
36.53
36.46
35.28
37.24
34.01
23.98
26.2
26.62
28.05
35.35
32.43
32.11
32.56
30.64
31.52
34.87
38.36
35.87
36.82
32.19
31.32
35.94
37
37.61
38.15
44.26
40.36
38.66
38.93
31.85
35.07
33.2
37.51
41.45
42.57
38.25
37.49
40.8
44.03
45.94
40.22
47.54
51.06
39.55
42.29
38.68
41.63
45.97
37.74
42.39
42.46
44.37
42.24
47.74
50.28
47.34
50.97
46.38
45.08
38.02
38.37
43.22
51.09
46.76
41.53
43.05
45.69
44.25
46.32
50.73
45.53
51.47
48.1
43.51
45.41
43.97
39.81
41.14
52.43
53.98
55.09
56.44
58.62
62.93
59.56
56.48
62.94
62.77
44.37
43.25
43.21
45.31
51.52
55.15
42.77
53.6
50.59
58.14
54.79
48
45.16
46.15
53.31
46.16
49.9
53.69
51.53
52.34
53.6
58.2
62.86
57.65
63.55
52.83
53.78
50.72
50.29
57.03
61.98
61.02
59.69
58.79
64.93
51.37
50.89
50.85
57.75
58.16
58.47
55.48
52.41
55.85
54.23
55.34
44.89
53.03
56.9
58.18
55.26
57.26
56.13
57.47
56.47
58.98
64.34
57.04
56.33
55.92
56.16
57.85
58.58
58.04
58.48
57.26
58.79
58.92
65.61
46.21
45.38
50.67
53.65
52.9
54.09
56.86
55.59
51.93
51.51
48.65
52.85
37.98
48.29
49.26
48.21
46.91
45.51
40.05
47.94
48.1
52.9
41.97
35.81
42.1
44.64
42.14
40.46
41.13
43.95
42.55
42.7
42.57
43.91
45.85
43.46
44.31
45.55
43.36
39.72
38.16
38.24
43.41
43.02
44.12
43.16
41.59
41.04
42.58
41.11
41.41
39.2
39.12
39.47
41.16
40.19
35.58
38.09
36.79
38.62
43.37
42.42
41.74
36.59
